# Supplementary material for: The Chromosome-Level Genome Assembly of Bean Blossom Thrips (Megalurothrips usitatus) Reveals an Expansion of Protein Digestion-Related Genes in Adaption to High-Protein Host Plants
Source: Int J Mol Sci. 2023 Jul 10;24(14):11268. doi: 10.3390/ijms241411268 (PMC10379191; doi:10.3390/ijms241411268)
Supplement: Supplementary file 1 [file ijms-24-11268-s001.zip › Supplementary Tables.xlsx]

## Sheet: Table S1
Table S1 Sequence reads used in this study
Reads type	Sequencing Platform	Read nunber	Size (Gb)	Coverage (×)	Average read length	Application	GSA accessions	BioProject	Deporsited Datebase
ONT	Oxford Nanopore PromethION	2010717	32.9828	133.09	16.40 kb	Genome assembling	CRX645666	PRJCA015931	GSA:https://ngdc.cncb.ac.cn/gsa/
NGS	Illumina NovaSeq 6000	118868064	17.8302	71.9475	2 × 150 bp	Genome assemebly polishing	CRX645667	PRJCA015931	GSA:https://ngdc.cncb.ac.cn/gsa/
Hic	Illumina NovaSeq 6000	362480728	54.3721	219.399	2 × 150 bp	Scaffolding to chromosome level	CRX645668	PRJCA015931	GSA:https://ngdc.cncb.ac.cn/gsa/
RNA-seq	Illumina NovaSeq 6000	43265968	6.4899	26.1877	2 × 150 bp	Gene annotation	CRX645669	PRJCA015931	GSA:https://ngdc.cncb.ac.cn/gsa/

## Sheet: Table S2
Table S2. NCBI accessions and links of 16 Insecta species used for evolutionary analysis
Species Name	NCBI Accessions	Links to Assembly
Diaphorina citri	GCF_000475195.1	https://www.ncbi.nlm.nih.gov/genome/?term=txid121845[orgn]
Diuraphis noxia	GCF_001186385.1	https://www.ncbi.nlm.nih.gov/genome/?term=Diuraphis+noxia
Drosophila melanogaster	GCF_000001215.4	https://www.ncbi.nlm.nih.gov/genome/?term=Drosophila+melanogaster
Halyomorpha halys	GCF_000696795.2	https://www.ncbi.nlm.nih.gov/genome/?term=Halyomorpha+halys
Homalodisca vitripennis	GCF_021130785.1	https://www.ncbi.nlm.nih.gov/genome/?term=homalodisca+vitripennis
Laodelphax striatellus	GCA_003335185.2	https://www.ncbi.nlm.nih.gov/assembly/GCA_003335185.2
Myzus persicae	GCF_001856785.1	https://www.ncbi.nlm.nih.gov/genome/?term=Myzus+persicae
Nilaparvata lugens	GCF_014356525.2	https://www.ncbi.nlm.nih.gov/genome/?term=Nilaparvata+lugens
Rhodnius prolixus	GCA_000181055.3	https://www.ncbi.nlm.nih.gov/genome/?term=GCA_000181055.3
Cimex lectularius	GCF_000648675.2	https://www.ncbi.nlm.nih.gov/genome/?term=Cimex+lectularius
Bemisia tabaci	GCF_001854935.1	https://www.ncbi.nlm.nih.gov/genome/?term=Bemisia+tabaci
Aphis gossypii	GCF_020184175.1	https://www.ncbi.nlm.nih.gov/genome/?term=Aphis+gossypii
Aphis glycines	GCA_009761285.1	https://www.ncbi.nlm.nih.gov/genome/?term=GCA_009761285.1
Acyrthosiphon pisum	GCF_005508785.2	https://www.ncbi.nlm.nih.gov/genome/?term=Acyrthosiphon+pisum
Thrips palmi	GCF_012932325.1	https://www.ncbi.nlm.nih.gov/genome/?term=thrips+palmi
Frankliniella occidentalis	GCF_000697945.3	https://www.ncbi.nlm.nih.gov/genome/?term=Frankliniella+occidentalis

## Sheet: Table S3
Table S3 General gene functional annotation.
Gene ID	Paralog	Gene in Repeat-Rich Region	Unique Gene (Relative to T. palmi)	Unique Gene (Relative to 9 Insecta species)	KOG_category	GOs	KEGG_Pathway	CAZy	Gene function description	Pfam
MusiPT_000001-T1	N	N	Y	Y	-	-	-	-	-	-
MusiPT_000002-T1	N	N	Y	Y	-	-	-	-	-	-
MusiPT_000003-T1	N	N	Y	Y	-	-	-	-	-	-
MusiPT_000004-T1	N	N	Y	Y	-	-	-	-	-	-
MusiPT_000005-T1	N	N	Y	Y	-	-	-	-	-	-
MusiPT_000006-T1	N	N	N	N	-	-	-	-	-	-
MusiPT_000007-T1	N	N	N	N	-	-	-	-	-	-
MusiPT_000008-T1	N	N	N	N	-	-	-	-	-	-
MusiPT_000009-T1	N	N	Y	Y	-	-	-	-	-	-
MusiPT_000010-T1	N	N	Y	Y	-	-	-	-	-	-
MusiPT_000011-T1	N	N	Y	Y	-	-	-	-	-	-
MusiPT_000012-T1	N	N	Y	Y	-	-	-	-	-	-
MusiPT_000013-T1	N	N	Y	N	-	-	-	-	-	-
MusiPT_000014-T1	N	N	Y	Y	-	-	-	-	-	-
MusiPT_000015-T1	N	N	Y	N	-	-	-	-	-	-
MusiPT_000016-T1	N	N	Y	Y	-	-	-	-	-	-
MusiPT_000017-T1	N	N	Y	Y	-	-	-	-	-	-
MusiPT_000018-T1	N	N	Y	Y	-	-	-	-	-	-
MusiPT_000021-T1	N	N	Y	Y	-	-	-	-	-	-
MusiPT_000022-T1	N	N	Y	Y	-	-	-	-	-	-
MusiPT_000023-T1	N	N	Y	Y	-	-	-	-	-	-
MusiPT_000024-T1	N	N	Y	Y	-	-	-	-	-	-
MusiPT_000025-T1	N	N	Y	N	-	-	-	-	-	-
MusiPT_000026-T1	N	N	Y	N	L	GO:0000724,GO:0000725,GO:0001932,GO:0003674,GO:0003824,GO:0005575,GO:0005622,GO:0005623,GO:0005634,GO:0005654,GO:0005694,GO:0006139,GO:0006259,GO:0006281,GO:0006282,GO:0006302,GO:0006310,GO:0006325,GO:0006464,GO:0006482,GO:0006725,GO:0006807,GO:0006950,GO:0006974,GO:0006996,GO:0008150,GO:0008152,GO:0008214,GO:0009314,GO:0009628,GO:0009893,GO:0009987,GO:0010212,GO:0010604,GO:0016043,GO:0016569,GO:…	-	-	Lysine-specific demethylase	JmjC domain, hydroxylase
MusiPT_000027-T1	N	N	Y	N	-	-	-	-	-	-
MusiPT_000028-T1	N	N	Y	Y	-	-	-	-	-	DNA endonuclease activator SAE2/CtIP C-terminus
MusiPT_000029-T1	N	N	Y	Y	-	-	-	-	-	-
MusiPT_000030-T1	N	N	Y	Y	-	-	-	-	-	-
MusiPT_000031-T1	N	N	Y	Y	-	-	-	-	-	-
MusiPT_000032-T1	N	N	Y	Y	-	-	-	-	-	-
MusiPT_000033-T1	N	N	Y	Y	-	-	-	-	-	-
MusiPT_000034-T1	N	N	Y	Y	-	-	-	-	-	-
MusiPT_000035-T1	N	N	Y	Y	I	-	ko00561,ko00564,ko01100,ko01110	-	Catalyzes the reversible formation of acyl-phosphate (acyl-PO(4)) from acyl- acyl-carrier-protein (acyl-ACP). This enzyme utilizes acyl-ACP as fatty acyl donor, but not acyl-CoA	Fatty acid synthesis protein
MusiPT_000036-T1	N	N	Y	Y	F	-	ko00240,ko00983,ko01100	-	Cytidine monophosphokinase	Phosphoribulokinase / Uridine kinase family
MusiPT_000037-T1	N	N	Y	Y	-	-	-	-	-	-
MusiPT_000038-T1	N	N	Y	Y	L	-	ko00230,ko00240,ko01100,ko03030,ko03430,ko03440	-	DNA polymerase	Bacterial DNA polymerase III alpha NTPase domain
MusiPT_000039-T1	N	N	Y	Y	H	-	ko00730,ko01100,ko04122	-	Catalyzes the ATP-dependent transfer of a sulfur to tRNA to produce 4-thiouridine in position 8 of tRNAs, which functions as a near-UV photosensor. Also catalyzes the transfer of sulfur to the sulfur carrier protein ThiS, forming ThiS-thiocarboxylate. This is a step in the synthesis of thiazole, in the thiamine biosynthesis pathway. The sulfur is donated as persulfide by IscS	Thiamine biosynthesis protein (ThiI);Type III pantothenate kinase;DisA bacterial checkpoint controller nucleotide-binding
MusiPT_000040-T1	N	N	Y	Y	-	-	-	-	-	-
MusiPT_000041-T1	N	N	Y	Y	-	-	-	-	-	-
MusiPT_000042-T1	N	N	Y	Y	G	-	ko00030,ko00710,ko01051,ko01100,ko01110,ko01120,ko01130,ko01200,ko01230	-	Catalyzes the transfer of a two-carbon ketol group from a ketose donor to an aldose acceptor, via a covalent intermediate with the cofactor thiamine pyrophosphate	Transketolase, thiamine diphosphate binding domain;Transketolase, pyrimidine binding domain
MusiPT_000043-T1	N	N	Y	Y	-	-	-	-	-	-
MusiPT_000044-T1	N	N	Y	Y	-	-	-	-	-	-
MusiPT_000045-T1	N	N	Y	Y	-	-	-	-	-	-
MusiPT_000046-T1	N	N	Y	Y	G	-	ko00010,ko00030,ko00500,ko00520,ko01100,ko01110,ko01120,ko01130,ko01200	-	Glucose-6-phosphate isomerase	Phosphoglucose isomerase
MusiPT_000055-T1	N	N	Y	Y	-	-	-	-	-	-
MusiPT_000056-T1	N	N	Y	Y	G	-	ko00010,ko00030,ko00051,ko00052,ko00230,ko00500,ko00520,ko00521,ko01100,ko01110,ko01120,ko01130	-	phosphomannomutase	Phosphoglucomutase/phosphomannomutase, alpha/beta/alpha domain III;Phosphoglucomutase/phosphomannomutase, alpha/beta/alpha domain II;Phosphoglucomutase/phosphomannomutase, alpha/beta/alpha domain I
MusiPT_000057-T1	N	N	Y	Y	S	-	-	-	Metal dependent phosphohydrolases with conserved 'HD' motif.	HD domain
MusiPT_000058-T1	N	N	N	N	H	-	ko00270,ko01100,ko01110,ko01230	-	Catalyzes the formation of S-adenosylmethionine (AdoMet) from methionine and ATP. The overall synthetic reaction is composed of two sequential steps, AdoMet formation and the subsequent tripolyphosphate hydrolysis which occurs prior to release of AdoMet from the enzyme	S-adenosylmethionine synthetase, central domain;S-adenosylmethionine synthetase, C-terminal domain;S-adenosylmethionine synthetase, N-terminal domain
MusiPT_000059-T1	N	N	Y	Y	U	-	ko02024,ko03060,ko03070	-	Involved in targeting and insertion of nascent membrane proteins into the cytoplasmic membrane. Acts as a receptor for the complex formed by the signal recognition particle (SRP) and the ribosome-nascent chain (RNC)	SRP54-type protein, GTPase domain;DnaJ domain;SRP54-type protein, helical bundle domain;YmdB-like protein
MusiPT_000060-T1	N	N	Y	Y	S	-	-	-	abc transporter atp-binding protein	ABC transporter
MusiPT_000061-T1	N	N	Y	Y	F	GO:0005575,GO:0005622,GO:0005623,GO:0005737,GO:0044424,GO:0044464	ko00010,ko00710,ko01100,ko01110,ko01120,ko01130,ko01200,ko01230	-	belongs to the phosphoglycerate kinase family	Phosphoglycerate kinase;Glyceraldehyde 3-phosphate dehydrogenase, C-terminal domain
MusiPT_000062-T1	N	N	Y	Y	S	-	-	-	kinase related to dihydroxyacetone kinase	DAK2 domain;Dihydroxyacetone kinase family
MusiPT_000063-T1	N	N	Y	Y	-	-	-	-	-	-
MusiPT_000064-T1	N	N	Y	Y	-	-	-	-	-	-
MusiPT_000065-T1	N	N	Y	Y	-	-	-	-	-	MatE
MusiPT_000066-T1	N	N	Y	Y	V	-	-	-	abc transporter atp-binding protein	ABC transporter
MusiPT_000068-T1	N	N	Y	N	J	-	ko03010	-	Belongs to the universal ribosomal protein uS9 family	Ribosomal protein S9/S16
MusiPT_000069-T1	N	N	N	N	J	GO:0003674,GO:0003676,GO:0003723,GO:0003729,GO:0003735,GO:0005198,GO:0005488,GO:0005575,GO:0005622,GO:0005623,GO:0005737,GO:0005829,GO:0005840,GO:0006412,GO:0006518,GO:0006807,GO:0008150,GO:0008152,GO:0009058,GO:0009059,GO:0009987,GO:0010467,GO:0015934,GO:0019538,GO:0022625,GO:0022626,GO:0032991,GO:0034641,GO:0034645,GO:0043043,GO:0043170,GO:0043226,GO:0043228,GO:0043229,GO:0043232,GO:0043603,GO:…	ko03010	-	This protein is one of the early assembly proteins of the 50S ribosomal subunit, although it is not seen to bind rRNA by itself. It is important during the early stages of 50S assembly	Ribosomal protein L13
MusiPT_000070-T1	N	N	Y	Y	J	-	ko03010	-	One of the primary rRNA binding proteins, it binds directly to 16S rRNA where it nucleates assembly of the body of the 30S subunit	Ribosomal protein S4/S9 N-terminal domain;S4 domain
MusiPT_000071-T1	N	N	N	N	C	-	ko00450	-	Belongs to the class-II pyridine nucleotide-disulfide oxidoreductase family	Pyridine nucleotide-disulphide oxidoreductase
MusiPT_000072-T1	N	N	Y	N	L	-	ko03420	-	The UvrABC repair system catalyzes the recognition and processing of DNA lesions. UvrA is an ATPase and a DNA-binding protein. A damage recognition complex composed of 2 UvrA and 2 UvrB subunits scans DNA for abnormalities. When the presence of a lesion has been verified by UvrB, the UvrA molecules dissociate	ABC transporter
MusiPT_000073-T1	N	N	Y	Y	L	-	ko03420	-	The UvrABC repair system catalyzes the recognition and processing of DNA lesions. UvrA is an ATPase and a DNA-binding protein. A damage recognition complex composed of 2 UvrA and 2 UvrB subunits scans DNA for abnormalities. When the presence of a lesion has been verified by UvrB, the UvrA molecules dissociate	UvrA interaction domain
MusiPT_000074-T1	N	N	Y	Y	L	-	ko03420	-	damaged site, the DNA wraps around one UvrB monomer. DNA wrap is dependent on ATP binding by UvrB and probably causes local melting of the DNA helix, facilitating insertion of UvrB beta-hairpin between the DNA strands. Then UvrB probes one DNA strand for the presence of a lesion. If a lesion is found the UvrA subunits dissociate and the UvrB-DNA preincision complex is formed. This complex is subs…	Helicase conserved C-terminal domain;UvrB/uvrC motif;PTS system, Lactose/Cellobiose specific IIA subunit;Ultra-violet resistance protein B
MusiPT_000075-T1	N	N	Y	Y	G	-	ko00500,ko02060	-	PTS system, Lactose/Cellobiose specific IIB subunit	PTS system, Lactose/Cellobiose specific IIB subunit
MusiPT_000076-T1	N	N	Y	Y	E	-	ko00260,ko00460,ko00630,ko00670,ko00680,ko01100,ko01110,ko01120,ko01130,ko01200,ko01230,ko01523	-	Catalyzes the reversible interconversion of serine and glycine with tetrahydrofolate (THF) serving as the one-carbon carrier. This reaction serves as the major source of one-carbon groups required for the biosynthesis of purines, thymidylate, methionine, and other important biomolecules. Also exhibits THF- independent aldolase activity toward beta-hydroxyamino acids, producing glycine and aldehyd…	Serine hydroxymethyltransferase
MusiPT_000077-T1	N	N	N	N	E	-	ko00260,ko00460,ko00630,ko00670,ko00680,ko01100,ko01110,ko01120,ko01130,ko01200,ko01230,ko01523	-	Catalyzes the reversible interconversion of serine and glycine with tetrahydrofolate (THF) serving as the one-carbon carrier. This reaction serves as the major source of one-carbon groups required for the biosynthesis of purines, thymidylate, methionine, and other important biomolecules. Also exhibits THF- independent aldolase activity toward beta-hydroxyamino acids, producing glycine and aldehyd…	Ribose/Galactose Isomerase;Fructose-bisphosphate aldolase class-II;Serine hydroxymethyltransferase
MusiPT_000078-T1	N	N	Y	Y	F	-	ko00240,ko01100	-	Catalyzes the ATP-dependent amination of UTP to CTP with either L-glutamine or ammonia as the source of nitrogen	Glutamine amidotransferase class-I;Fructose-bisphosphate aldolase class-II;CTP synthase N-terminus
MusiPT_000079-T1	N	N	Y	Y	J	GO:0001871,GO:0003674,GO:0005488,GO:0005575,GO:0005623,GO:0009986,GO:0030246,GO:0030247,GO:0044464,GO:2001065	ko00970,ko01100	-	Catalyzes the attachment of glutamate to tRNA(Glu) in a two-step reaction glutamate is first activated by ATP to form Glu-AMP and then transferred to the acceptor end of tRNA(Glu)	tRNA synthetases class I (E and Q), catalytic domain
MusiPT_000080-T1	N	N	Y	Y	J	GO:0001871,GO:0003674,GO:0005488,GO:0005575,GO:0005623,GO:0009986,GO:0030246,GO:0030247,GO:0044464,GO:2001065	ko00970,ko01100	-	tRNA synthetases class I (E and Q), catalytic domain	Protein of unknown function (DUF933);tRNA synthetases class I (E and Q), catalytic domain
MusiPT_000081-T1	N	N	Y	Y	J	GO:0003674,GO:0003824,GO:0005575,GO:0005622,GO:0005623,GO:0005737,GO:0016462,GO:0016787,GO:0016817,GO:0016818,GO:0016887,GO:0017111,GO:0044424,GO:0044464	-	-	ATPase that binds to both the 70S ribosome and the 50S ribosomal subunit in a nucleotide-independent manner	-
MusiPT_000082-T1	N	N	Y	Y	D	-	-	-	Cellulose biosynthesis protein BcsQ	ParB/Sulfiredoxin domain;AAA domain;HTH domain found in ParB protein
MusiPT_000083-T1	N	N	N	N	D	GO:0000166,GO:0001510,GO:0002097,GO:0002098,GO:0003674,GO:0005488,GO:0005575,GO:0005622,GO:0005623,GO:0005737,GO:0005829,GO:0006139,GO:0006396,GO:0006399,GO:0006400,GO:0006725,GO:0006807,GO:0008033,GO:0008150,GO:0008152,GO:0009451,GO:0009987,GO:0010467,GO:0016070,GO:0030488,GO:0032259,GO:0034470,GO:0034641,GO:0034660,GO:0036094,GO:0043167,GO:0043168,GO:0043170,GO:0043412,GO:0043414,GO:0044237,GO:…	-	-	NAD-binding protein involved in the addition of a carboxymethylaminomethyl (cmnm) group at the wobble position (U34) of certain tRNAs, forming tRNA-cmnm(5)s(2)U34	Glucose inhibited division protein A
MusiPT_000084-T1	N	N	Y	Y	-	-	-	-	-	-
MusiPT_000085-T1	N	N	Y	Y	G	GO:0003674,GO:0003824,GO:0005575,GO:0005622,GO:0005623,GO:0005737,GO:0005829,GO:0005975,GO:0005996,GO:0006006,GO:0006094,GO:0006793,GO:0006796,GO:0008150,GO:0008152,GO:0009058,GO:0009987,GO:0016051,GO:0016311,GO:0016787,GO:0016788,GO:0016791,GO:0019203,GO:0019318,GO:0019319,GO:0019637,GO:0030388,GO:0042132,GO:0042578,GO:0044237,GO:0044238,GO:0044281,GO:0044283,GO:0044424,GO:0044444,GO:0044464,GO:…	ko00010,ko00030,ko00051,ko00680,ko00710,ko01100,ko01110,ko01120,ko01130,ko01200	-	fructose-1,6-bisphosphatase	Bacterial fructose-1,6-bisphosphatase, glpX-encoded;C-5 cytosine-specific DNA methylase;Acetyltransferase (GNAT) domain
MusiPT_000086-T1	N	N	Y	Y	U	-	-	-	Belongs to the dicarboxylate amino acid cation symporter (DAACS) (TC 2.A.23) family	Sodium:dicarboxylate symporter family
MusiPT_000087-T1	N	N	Y	Y	P	-	-	-	Psort location CytoplasmicMembrane, score 10.00	haloacid dehalogenase-like hydrolase
MusiPT_000088-T1	N	N	Y	Y	S	-	-	-	NmrA-like family	NAD(P)H-binding
MusiPT_000089-T1	N	N	Y	Y	J	GO:0005575,GO:0005622,GO:0005623,GO:0005737,GO:0044424,GO:0044464	-	-	This protein promotes the GTP-dependent binding of aminoacyl-tRNA to the A-site of ribosomes during protein biosynthesis	Elongation factor Tu domain 2;Elongation factor Tu GTP binding domain;Elongation factor Tu C-terminal domain
MusiPT_000090-T1	N	N	N	N	J	-	-	-	Catalyzes the GTP-dependent ribosomal translocation step during translation elongation. During this step, the ribosome changes from the pre-translocational (PRE) to the post- translocational (POST) state as the newly formed A-site-bound peptidyl-tRNA and P-site-bound deacylated tRNA move to the P and E sites, respectively. Catalyzes the coordinated movement of the two tRNA molecules, the mRNA and…	Elongation factor Tu domain 2;Elongation factor G C-terminus;Elongation factor G, domain IV;Elongation Factor G, domain III
MusiPT_000091-T1	N	N	N	N	J	-	ko03010	-	One of the primary rRNA binding proteins, it binds directly to 16S rRNA where it nucleates assembly of the head domain of the 30S subunit. Is located at the subunit interface close to the decoding center, probably blocks exit of the E-site tRNA	Ribosomal protein S7p/S5e
MusiPT_000092-T1	N	N	N	N	J	GO:0003674,GO:0003735,GO:0005198,GO:0005575,GO:0005622,GO:0005623,GO:0005737,GO:0005840,GO:0006412,GO:0006518,GO:0006807,GO:0008150,GO:0008152,GO:0009058,GO:0009059,GO:0009987,GO:0010467,GO:0019538,GO:0032991,GO:0034641,GO:0034645,GO:0043043,GO:0043170,GO:0043226,GO:0043228,GO:0043229,GO:0043232,GO:0043603,GO:0043604,GO:0044237,GO:0044238,GO:0044249,GO:0044260,GO:0044267,GO:0044271,GO:0044424,GO:…	ko03010	-	Interacts with and stabilizes bases of the 16S rRNA that are involved in tRNA selection in the A site and with the mRNA backbone. Located at the interface of the 30S and 50S subunits, it traverses the body of the 30S subunit contacting proteins on the other side and probably holding the rRNA structure together. The combined cluster of proteins S8, S12 and S17 appears to hold together the shoulder…	Ribosomal protein S12/S23
MusiPT_000093-T1	N	N	Y	Y	-	-	-	-	-	Spiralin domain
MusiPT_000094-T1	N	N	Y	Y	-	-	-	-	-	-
MusiPT_000095-T1	N	N	Y	Y	J	-	ko03010	-	Binds directly to 23S rRNA. The L1 stalk is quite mobile in the ribosome, and is involved in E site tRNA release	Ribosomal protein L1p/L10e family
MusiPT_000096-T1	N	N	Y	Y	J	-	ko03010	-	Binds directly to 23S rRNA. The L1 stalk is quite mobile in the ribosome, and is involved in E site tRNA release	Ribosomal protein L1p/L10e family
MusiPT_000097-T1	N	N	Y	Y	J	-	ko03010	-	Forms part of the ribosomal stalk which helps the ribosome interact with GTP-bound translation factors	Ribosomal protein L11, N-terminal domain;Ribosomal protein L11, RNA binding domain
MusiPT_000098-T1	N	N	Y	Y	V	-	-	-	abc transporter atp-binding protein	ABC transporter;Ankyrin repeats (many copies);tRNA synthetases class II (D, K and N)
MusiPT_000099-T1	N	N	N	N	O	-	-	-	Acts as a processive, ATP-dependent zinc metallopeptidase for both cytoplasmic and membrane proteins. Plays a role in the quality control of integral membrane proteins	AAA+ lid domain;ATPase family associated with various cellular activities (AAA);Peptidase family M41
MusiPT_000100-T1	N	N	Y	Y	-	-	-	-	-	PP-loop family
MusiPT_000101-T1	N	N	Y	Y	L	-	-	-	A type II topoisomerase that negatively supercoils closed circular double-stranded (ds) DNA in an ATP-dependent manner to modulate DNA topology and maintain chromosomes in an underwound state. Negative supercoiling favors strand separation, and DNA replication, transcription, recombination and repair, all of which involve strand separation. Also able to catalyze the interconversion of other topol…	tRNA synthetase class II core domain (G, H, P, S and T);DNA gyrase C-terminal domain, beta-propeller;DNA gyrase/topoisomerase IV, subunit A
MusiPT_000102-T1	N	N	Y	Y	L	-	-	-	A type II topoisomerase that negatively supercoils closed circular double-stranded (ds) DNA in an ATP-dependent manner to modulate DNA topology and maintain chromosomes in an underwound state. Negative supercoiling favors strand separation, and DNA replication, transcription, recombination and repair, all of which involve strand separation. Also able to catalyze the interconversion of other topol…	Histidine kinase-, DNA gyrase B-, and HSP90-like ATPase;DNA gyrase B;Toprim domain
MusiPT_000103-T1	N	N	Y	Y	S	-	-	-	Exhibits a very high intrinsic GTPase hydrolysis rate. Involved in the addition of a carboxymethylaminomethyl (cmnm) group at the wobble position (U34) of certain tRNAs, forming tRNA- cmnm(5)s(2)U34	TatD related DNase;50S ribosome-binding GTPase;MnmE helical domain
MusiPT_000104-T1	N	N	Y	Y	-	-	-	-	-	MreB/Mbl protein
MusiPT_000105-T1	N	N	Y	Y	F	-	ko00030,ko00230,ko01100,ko01110,ko01120,ko01130,ko01200,ko01230	-	Involved in the biosynthesis of the central metabolite phospho-alpha-D-ribosyl-1-pyrophosphate (PRPP) via the transfer of pyrophosphoryl group from ATP to 1-hydroxyl of ribose-5-phosphate (Rib-5-P)	Adenylosuccinate synthetase;Phosphoribosyl transferase domain;N-terminal domain of ribose phosphate pyrophosphokinase
MusiPT_000106-T1	N	N	N	N	-	-	-	-	-	Ferritin-like domain
MusiPT_000107-T1	N	N	Y	Y	F	-	ko00230,ko00240,ko01100	-	Provides the precursors necessary for DNA synthesis. Catalyzes the biosynthesis of deoxyribonucleotides from the corresponding ribonucleotides	Ribonucleotide reductase, barrel domain
MusiPT_000108-T1	N	N	Y	Y	-	-	-	-	-	-
MusiPT_000109-T1	N	N	Y	Y	-	-	-	-	-	DHH family
MusiPT_000110-T1	N	N	Y	Y	L	-	ko03030,ko04112	-	Participates in initiation and elongation during chromosome replication	DnaB-like helicase N terminal domain;DnaB-like helicase C terminal domain
MusiPT_000111-T1	N	N	Y	Y	F	GO:0003674,GO:0003824,GO:0004797,GO:0005575,GO:0005622,GO:0005623,GO:0005737,GO:0005829,GO:0006139,GO:0006213,GO:0006259,GO:0006725,GO:0006753,GO:0006793,GO:0006796,GO:0006807,GO:0008150,GO:0008152,GO:0009058,GO:0009116,GO:0009117,GO:0009120,GO:0009123,GO:0009124,GO:0009157,GO:0009162,GO:0009165,GO:0009987,GO:0016301,GO:0016310,GO:0016740,GO:0016772,GO:0018130,GO:0019136,GO:0019205,GO:0019206,GO:…	ko00240,ko00983,ko01100	-	deoxynucleoside kinase activity	Thymidine kinase
MusiPT_000112-T1	N	N	Y	N	J	-	-	-	Peptide chain release factor 1 directs the termination of translation in response to the peptide chain termination codons UAG and UAA	RF-1 domain;PCRF domain
MusiPT_000113-T1	N	N	Y	Y	-	-	-	-	-	Spiralin domain
MusiPT_000114-T1	N	N	N	N	F	-	ko00240,ko01100	-	Catalyzes the conversion of uracil and 5-phospho-alpha- D-ribose 1-diphosphate (PRPP) to UMP and diphosphate	Uracil phosphoribosyltransferase
MusiPT_000115-T1	N	N	Y	Y	C	-	ko00190,ko00195,ko01100	-	F(1)F(0) ATP synthase produces ATP from ADP in the presence of a proton or sodium gradient. F-type ATPases consist of two structural domains, F(1) containing the extramembraneous catalytic core and F(0) containing the membrane proton channel, linked together by a central stalk and a peripheral stalk. During catalysis, ATP synthesis in the catalytic domain of F(1) is coupled via a rotary mechanism…	ATP synthase B/B' CF(0);ATP synthase subunit C
MusiPT_000116-T1	N	N	N	N	F	-	ko00190,ko00195,ko01100	-	Produces ATP from ADP in the presence of a proton gradient across the membrane. The alpha chain is a regulatory subunit	ATP synthase alpha/beta family, nucleotide-binding domain;ATP synthase alpha/beta family, beta-barrel domain
MusiPT_000117-T1	N	N	Y	Y	F	-	ko00190,ko00195,ko01100	-	Produces ATP from ADP in the presence of a proton gradient across the membrane. The alpha chain is a regulatory subunit	ATP synthase alpha/beta family, nucleotide-binding domain;ATP synthase alpha/beta chain, C terminal domain
MusiPT_000118-T1	N	N	Y	Y	C	-	ko00190,ko00195,ko01100	-	Produces ATP from ADP in the presence of a proton gradient across the membrane. The gamma chain is believed to be important in regulating ATPase activity and the flow of protons through the CF(0) complex	ATP synthase
MusiPT_000119-T1	N	N	N	N	F	-	ko00190,ko00195,ko01100	-	Produces ATP from ADP in the presence of a proton gradient across the membrane. The catalytic sites are hosted primarily by the beta subunits	ATP synthase alpha/beta family, nucleotide-binding domain;ATP synthase alpha/beta family, beta-barrel domain
MusiPT_000120-T1	N	N	Y	Y	-	-	-	-	-	-
MusiPT_000121-T1	N	N	Y	Y	-	-	-	-	-	-
MusiPT_000122-T1	N	N	Y	Y	-	-	-	-	-	-
MusiPT_000123-T1	N	N	Y	Y	U	-	ko02024,ko03060,ko03070	-	Part of the Sec protein translocase complex. Interacts with the SecYEG preprotein conducting channel. Has a central role in coupling the hydrolysis of ATP to the transfer of proteins into and across the cell membrane, serving as an ATP-driven molecular motor driving the stepwise translocation of polypeptide chains across the membrane	SecA Wing and Scaffold domain;SecA DEAD-like domain;SecA preprotein cross-linking domain
MusiPT_000124-T1	N	N	Y	Y	F	-	ko00230	-	Catalyzes the irreversible NADPH-dependent deamination of GMP to IMP. It functions in the conversion of nucleobase, nucleoside and nucleotide derivatives of G to A nucleotides, and in maintaining the intracellular balance of A and G nucleotides	IMP dehydrogenase / GMP reductase domain
MusiPT_000125-T1	N	N	N	N	E	-	ko00480,ko01100	-	Belongs to the peptidase M17 family	Cytosol aminopeptidase family, catalytic domain
MusiPT_000126-T1	N	N	Y	Y	J	-	ko03010	-	One of the primary rRNA binding proteins, it binds directly near the 3'-end of the 23S rRNA, where it nucleates assembly of the 50S subunit	Ribosomal protein S10p/S20e;Ribosomal protein L3
MusiPT_000127-T1	N	N	Y	Y	J	-	ko03010	-	One of the primary rRNA binding proteins. Required for association of the 30S and 50S subunits to form the 70S ribosome, for tRNA binding and peptide bond formation. It has been suggested to have peptidyltransferase activity	Ribosomal Proteins L2, C-terminal domain;Ribosomal Proteins L2, RNA binding domain
MusiPT_000128-T1	N	N	Y	Y	J	-	ko03010	-	Binds the lower part of the 30S subunit head. Binds mRNA in the 70S ribosome, positioning it for translation	KH domain;Ribosomal protein L22p/L17e;Ribosomal protein S3, C-terminal domain
MusiPT_000129-T1	N	N	Y	Y	J	-	ko03010	-	Binds 23S rRNA and is also seen to make contacts with the A and possibly P site tRNAs	Ribosomal protein L16p/L10e;Ribosomal L29 protein
MusiPT_000130-T1	N	N	Y	Y	J	-	ko03010	-	Binds to 23S rRNA. Forms part of two intersubunit bridges in the 70S ribosome	Ribosomal protein L14p/L23e
MusiPT_000131-T1	N	N	Y	Y	J	GO:0000027,GO:0003674,GO:0003676,GO:0003723,GO:0003735,GO:0005198,GO:0005488,GO:0005575,GO:0005622,GO:0005623,GO:0005737,GO:0005829,GO:0005840,GO:0006412,GO:0006518,GO:0006807,GO:0006996,GO:0008150,GO:0008152,GO:0009058,GO:0009059,GO:0009987,GO:0010467,GO:0015934,GO:0016043,GO:0019538,GO:0022607,GO:0022613,GO:0022618,GO:0022625,GO:0022626,GO:0032991,GO:0034622,GO:0034641,GO:0034645,GO:0042254,GO:…	ko03010	-	This is 1 of the proteins that binds and probably mediates the attachment of the 5S RNA into the large ribosomal subunit, where it forms part of the central protuberance. In the 70S ribosome it contacts protein S13 of the 30S subunit (bridge B1b), connecting the 2 subunits	ribosomal L5P family C-terminus;Ribosomal protein L5;Ribosomal protein S8
MusiPT_000132-T1	N	N	Y	Y	J	-	ko03010	-	This protein binds to the 23S rRNA, and is important in its secondary structure. It is located near the subunit interface in the base of the L7 L12 stalk, and near the tRNA binding site of the peptidyltransferase center	Ribosomal protein L6
MusiPT_000133-T1	N	N	Y	Y	J	-	ko03010	-	This is one of the proteins that binds and probably mediates the attachment of the 5S RNA into the large ribosomal subunit, where it forms part of the central protuberance	Ribosomal L18 of archaea, bacteria, mitoch. and chloroplast;Ribosomal protein S5, C-terminal domain
MusiPT_000134-T1	N	N	Y	Y	J	GO:0003674,GO:0003735,GO:0005198,GO:0005575,GO:0005622,GO:0005623,GO:0005737,GO:0005829,GO:0005840,GO:0015934,GO:0022625,GO:0022626,GO:0032991,GO:0043226,GO:0043228,GO:0043229,GO:0043232,GO:0044391,GO:0044422,GO:0044424,GO:0044444,GO:0044445,GO:0044446,GO:0044464,GO:1990904	ko03010	-	binds to the 23S rRNA	Ribosomal proteins 50S-L15, 50S-L18e, 60S-L27A
MusiPT_000135-T1	N	N	Y	Y	E	-	-	-	Methionine aminopeptidase	Metallopeptidase family M24;Adenylate kinase;Adenylate kinase, active site lid
MusiPT_000136-T1	N	N	N	N	J	-	ko03010	-	Located at the top of the head of the 30S subunit, it contacts several helices of the 16S rRNA. In the 70S ribosome it contacts the 23S rRNA (bridge B1a) and protein L5 of the 50S subunit (bridge B1b), connecting the 2 subunits	Ribosomal protein S13/S18;Ribosomal protein S11
MusiPT_000137-T1	N	N	Y	Y	K	-	ko00230,ko00240,ko01100,ko03020	-	DNA-dependent RNA polymerase catalyzes the transcription of DNA into RNA using the four ribonucleoside triphosphates as substrates	RNA polymerase Rpb3/RpoA insert domain;RNA polymerase Rpb3/Rpb11 dimerisation domain;Bacterial RNA polymerase, alpha chain C terminal domain
MusiPT_000138-T1	N	N	Y	Y	J	-	ko03010	-	Ribosomal protein L17	Ribosomal protein L17
MusiPT_000139-T1	N	N	Y	Y	-	-	-	-	-	-
MusiPT_000140-T1	N	N	Y	Y	-	-	-	-	-	-
MusiPT_000141-T1	N	N	Y	Y	-	-	-	-	-	-
MusiPT_000142-T1	N	N	Y	Y	-	-	-	-	-	-
MusiPT_000143-T1	N	N	Y	N	P	-	ko02010	-	ATP-binding (A) component of a common energy-coupling factor (ECF) ABC-transporter complex. Unlike classic ABC transporters this ECF transporter provides the energy necessary to transport a number of different substrates	-
MusiPT_000144-T1	N	N	Y	N	P	-	ko02010	-	ATP-binding (A) component of a common energy-coupling factor (ECF) ABC-transporter complex. Unlike classic ABC transporters this ECF transporter provides the energy necessary to transport a number of different substrates	ABC transporter
MusiPT_000145-T1	N	N	Y	Y	P	-	ko02010	-	COG0619 ABC-type cobalt transport system, permease component CbiQ and related transporters	Cobalt transport protein
MusiPT_000146-T1	N	N	Y	Y	S	-	-	-	abc transporter atp-binding protein	ABC transporter
MusiPT_000147-T1	N	N	Y	Y	U	-	-	-	branched-chain amino acid ABC transporter, permease protein	-
MusiPT_000148-T1	N	N	N	N	J	-	-	-	Required for the formation of a threonylcarbamoyl group on adenosine at position 37 (t(6)A37) in tRNAs that read codons beginning with adenine. Is involved in the transfer of the threonylcarbamoyl moiety of threonylcarbamoyl-AMP (TC-AMP) to the N6 group of A37, together with TsaE and TsaB. TsaD likely plays a direct catalytic role in this reaction	Phosphorylase superfamily;tRNA N6-adenosine threonylcarbamoyltransferase
MusiPT_000149-T1	N	N	Y	Y	F	-	ko00230,ko00240,ko01100	-	ribonucleoside-diphosphate reductase beta	Ribonucleotide reductase, small chain
MusiPT_000150-T1	N	N	Y	Y	F	-	ko00230,ko00240,ko01100	-	Provides the precursors necessary for DNA synthesis. Catalyzes the biosynthesis of deoxyribonucleotides from the corresponding ribonucleotides	Ribonucleotide reductase, barrel domain;Ribonucleotide reductase, all-alpha domain
MusiPT_000151-T1	N	N	Y	Y	J	-	ko03018	-	3'-5' exoribonuclease that releases 5'-nucleoside monophosphates and is involved in maturation of structured RNAs	RNB domain;Ribonuclease B OB domain;Cold shock domain
MusiPT_000152-T1	N	N	Y	Y	S	-	-	-	von Willebrand factor (vWF) type A domain	S1 RNA binding domain;MoxR domain in the MoxR-vWA-beta-propeller ternary systems;SmpB protein
MusiPT_000154-T1	N	N	Y	Y	G	-	ko00010,ko00051,ko00562,ko00710,ko01100,ko01110,ko01120,ko01130,ko01200,ko01230	-	Involved in the gluconeogenesis. Catalyzes stereospecifically the conversion of dihydroxyacetone phosphate (DHAP) to D-glyceraldehyde-3-phosphate (G3P)	Triosephosphate isomerase;Glucosamine-6-phosphate isomerases/6-phosphogluconolactonase
MusiPT_000155-T1	N	N	Y	Y	G	GO:0003674,GO:0003824,GO:0004619,GO:0005488,GO:0005975,GO:0006082,GO:0006090,GO:0006091,GO:0006096,GO:0006139,GO:0006163,GO:0006164,GO:0006165,GO:0006725,GO:0006732,GO:0006733,GO:0006753,GO:0006754,GO:0006757,GO:0006793,GO:0006796,GO:0006807,GO:0008150,GO:0008152,GO:0009056,GO:0009058,GO:0009108,GO:0009117,GO:0009123,GO:0009124,GO:0009126,GO:0009127,GO:0009132,GO:0009135,GO:0009141,GO:0009142,GO:…	ko00010,ko00260,ko00680,ko01100,ko01110,ko01120,ko01130,ko01200,ko01230	-	Catalyzes the interconversion of 2-phosphoglycerate and 3-phosphoglycerate	BPG-independent PGAM N-terminus (iPGM_N);Metalloenzyme superfamily;Triosephosphate isomerase
MusiPT_000156-T1	N	N	Y	Y	G	-	ko00010,ko00260,ko00680,ko01100,ko01110,ko01120,ko01130,ko01200,ko01230	-	Catalyzes the interconversion of 2-phosphoglycerate and 3-phosphoglycerate	Metalloenzyme superfamily
MusiPT_000157-T1	N	N	Y	Y	-	-	-	-	-	-
MusiPT_000158-T1	N	N	Y	Y	G	GO:0001968,GO:0003674,GO:0003824,GO:0004634,GO:0005488,GO:0005515,GO:0005518,GO:0005575,GO:0005576,GO:0005618,GO:0005622,GO:0005623,GO:0005737,GO:0005975,GO:0006082,GO:0006090,GO:0006091,GO:0006096,GO:0006139,GO:0006163,GO:0006164,GO:0006165,GO:0006725,GO:0006732,GO:0006733,GO:0006753,GO:0006754,GO:0006757,GO:0006793,GO:0006796,GO:0006807,GO:0008150,GO:0008152,GO:0009056,GO:0009058,GO:0009108,GO:…	ko00010,ko00680,ko01100,ko01110,ko01120,ko01130,ko01200,ko01230,ko03018,ko04066	-	Catalyzes the reversible conversion of 2- phosphoglycerate into phosphoenolpyruvate. It is essential for the degradation of carbohydrates via glycolysis	Enolase, C-terminal TIM barrel domain;Enolase, N-terminal domain
MusiPT_000159-T1	N	N	Y	N	G	-	ko00010,ko00230,ko00620,ko01100,ko01110,ko01120,ko01130,ko01200,ko01230,ko04922,ko04930,ko05165,ko05203,ko05230	-	Belongs to the pyruvate kinase family	Pyruvate kinase, barrel domain;Phosphofructokinase
MusiPT_000160-T1	N	N	Y	Y	G	-	ko00010,ko00230,ko00620,ko01100,ko01110,ko01120,ko01130,ko01200,ko01230,ko04922,ko04930,ko05165,ko05203,ko05230	-	Belongs to the pyruvate kinase family	Pyruvate kinase, barrel domain
MusiPT_000161-T1	N	N	Y	Y	-	-	-	-	-	-
MusiPT_000162-T1	N	N	Y	Y	J	GO:0005575,GO:0005622,GO:0005623,GO:0005737,GO:0006082,GO:0006139,GO:0006399,GO:0006412,GO:0006418,GO:0006432,GO:0006518,GO:0006520,GO:0006725,GO:0006807,GO:0008150,GO:0008152,GO:0009058,GO:0009059,GO:0009328,GO:0009987,GO:0010467,GO:0016070,GO:0019538,GO:0019752,GO:0032991,GO:0034641,GO:0034645,GO:0034660,GO:0043038,GO:0043039,GO:0043043,GO:0043170,GO:0043436,GO:0043603,GO:0043604,GO:0044237,GO:…	-	-	Belongs to the phenylalanyl-tRNA synthetase beta subunit family. Type 1 subfamily	Putative tRNA binding domain;tRNA synthetase B5 domain
MusiPT_000163-T1	N	N	Y	Y	V	-	-	-	drug transmembrane transporter activity	MatE
MusiPT_000164-T1	N	N	N	N	J	-	ko00970	-	amino acids such as threonine, to avoid such errors, it has a posttransfer editing activity that hydrolyzes mischarged Thr-tRNA(Val) in a tRNA-dependent manner	tRNA synthetases class I (I, L, M and V)
MusiPT_000165-T1	N	N	Y	Y	-	-	-	-	-	-
MusiPT_000166-T1	N	N	Y	Y	-	-	-	-	-	-
MusiPT_000167-T1	N	N	Y	Y	E	-	ko00260,ko00290,ko01100,ko01110,ko01130,ko01200,ko01230	-	Pyridoxal-phosphate dependent enzyme	Pyridoxal-phosphate dependent enzyme
MusiPT_000168-T1	N	N	N	N	J	-	ko05134	-	Required for accurate and efficient protein synthesis under certain stress conditions. May act as a fidelity factor of the translation reaction, by catalyzing a one-codon backward translocation of tRNAs on improperly translocated ribosomes. Back- translocation proceeds from a post-translocation (POST) complex to a pre-translocation (PRE) complex, thus giving elongation factor G a second chance to…	Elongation factor Tu GTP binding domain
MusiPT_000169-T1	N	N	Y	Y	L	-	-	-	Releases the supercoiling and torsional tension of DNA, which is introduced during the DNA replication and transcription, by transiently cleaving and rejoining one strand of the DNA duplex. Introduces a single-strand break via transesterification at a target site in duplex DNA. The scissile phosphodiester is attacked by the catalytic tyrosine of the enzyme, resulting in the formation of a DNA-(5'…	Toprim domain;DNA topoisomerase
MusiPT_000170-T1	N	N	Y	Y	J	-	-	-	Responsible for synthesis of pseudouridine from uracil- 55 in the psi GC loop of transfer RNAs	TruB family pseudouridylate synthase (N terminal domain)
MusiPT_000171-T1	N	N	N	N	F	GO:0003674,GO:0003824,GO:0005575,GO:0005622,GO:0005623,GO:0005737,GO:0005829,GO:0006139,GO:0006725,GO:0006753,GO:0006793,GO:0006796,GO:0006807,GO:0008150,GO:0008152,GO:0009056,GO:0009058,GO:0009141,GO:0009143,GO:0009987,GO:0016462,GO:0016787,GO:0016817,GO:0016818,GO:0018130,GO:0019438,GO:0019439,GO:0019637,GO:0034404,GO:0034641,GO:0034654,GO:0034655,GO:0044237,GO:0044238,GO:0044248,GO:0044249,GO:…	ko00230	-	Pyrophosphatase that catalyzes the hydrolysis of nucleoside triphosphates to their monophosphate derivatives, with a high preference for the non-canonical purine nucleotides XTP (xanthosine triphosphate), dITP (deoxyinosine triphosphate) and ITP. Seems to function as a house-cleaning enzyme that removes non-canonical purine nucleotides from the nucleotide pool, thus preventing their incorporation…	Ham1 family
MusiPT_000172-T1	N	N	Y	Y	S	-	ko00740,ko01100,ko01110	-	haloacid dehalogenase-like hydrolase	haloacid dehalogenase-like hydrolase
MusiPT_000173-T1	N	N	Y	Y	J	-	ko00230,ko00240,ko03018	-	Involved in mRNA degradation. Catalyzes the phosphorolysis of single-stranded polyribonucleotides processively in the 3'- to 5'-direction	KH domain;Polyribonucleotide nucleotidyltransferase, RNA binding domain;3' exoribonuclease family, domain 1;3' exoribonuclease family, domain 2
MusiPT_000174-T1	N	N	N	N	O	-	ko03018	-	hydrolase of the metallo-beta-lactamase	-
MusiPT_000175-T1	N	N	Y	Y	O	-	ko03018	-	hydrolase of the metallo-beta-lactamase	Ribonuclease J C-terminal domain
MusiPT_000176-T1	N	N	Y	Y	L	-	-	-	A type II topoisomerase that negatively supercoils closed circular double-stranded (ds) DNA in an ATP-dependent manner to modulate DNA topology and maintain chromosomes in an underwound state. Negative supercoiling favors strand separation, and DNA replication, transcription, recombination and repair, all of which involve strand separation. Also able to catalyze the interconversion of other topol…	Histidine kinase-, DNA gyrase B-, and HSP90-like ATPase;DNA gyrase B subunit, carboxyl terminus;Toprim domain;DNA gyrase B
MusiPT_000177-T1	N	N	Y	Y	L	GO:0005575,GO:0005622,GO:0005623,GO:0005737,GO:0044424,GO:0044464	-	-	Topoisomerase IV is essential for chromosome segregation. It relaxes supercoiled DNA. Performs the decatenation events required during the replication of a circular DNA molecule	DNA gyrase/topoisomerase IV, subunit A
MusiPT_000178-T1	N	N	Y	Y	L	-	-	-	Topoisomerase IV is essential for chromosome segregation. It relaxes supercoiled DNA. Performs the decatenation events required during the replication of a circular DNA molecule	DNA gyrase/topoisomerase IV, subunit A
MusiPT_000179-T1	N	N	Y	Y	-	-	-	-	-	DNA gyrase C-terminal domain, beta-propeller
MusiPT_000180-T1	N	N	Y	Y	C	-	ko00010,ko00030,ko00250,ko00280,ko00330,ko00410,ko00562,ko00640,ko01100,ko01120,ko01200	-	Belongs to the aldehyde dehydrogenase family	Aldehyde dehydrogenase family
MusiPT_000181-T1	N	N	Y	Y	-	-	-	-	-	-
MusiPT_000182-T1	N	N	Y	Y	-	-	-	-	-	-
MusiPT_000183-T1	N	N	Y	Y	-	-	-	-	-	-
MusiPT_000184-T1	N	N	Y	Y	-	-	-	-	-	-
MusiPT_000185-T1	N	N	Y	Y	E	-	-	-	XAA-PRO aminopeptidase	Metallopeptidase family M24
MusiPT_000186-T1	N	N	Y	Y	J	-	-	-	Involved in peptide bond synthesis. Stimulates efficient translation and peptide-bond synthesis on native or reconstituted 70S ribosomes in vitro. Probably functions indirectly by altering the affinity of the ribosome for aminoacyl-tRNA, thus increasing their reactivity as acceptors for peptidyl transferase	Elongation factor P (EF-P) KOW-like domain;Elongation factor P (EF-P) OB domain;Metallopeptidase family M24
MusiPT_000187-T1	N	N	Y	Y	-	-	-	-	-	-
MusiPT_000188-T1	N	N	Y	Y	L	-	ko03018	-	helicase superfamily c-terminal domain	Helicase conserved C-terminal domain;DEAD/DEAH box helicase
MusiPT_000189-T1	N	N	Y	Y	-	-	-	-	-	-
MusiPT_000190-T1	N	N	Y	Y	-	-	-	-	-	-
MusiPT_000191-T1	N	N	Y	Y	-	-	-	-	-	-
MusiPT_000192-T1	N	N	Y	Y	-	-	-	-	-	-
MusiPT_000193-T1	N	N	Y	Y	F	-	ko00240,ko00983,ko01100,ko05219	-	phosphorylase	Pyrimidine nucleoside phosphorylase C-terminal domain;Glycosyl transferase family, a/b domain
MusiPT_000194-T1	N	N	Y	Y	-	-	-	-	-	-
MusiPT_000195-T1	N	N	Y	Y	F	GO:0003674,GO:0003824,GO:0004139,GO:0005975,GO:0006139,GO:0006725,GO:0006753,GO:0006793,GO:0006796,GO:0006807,GO:0008150,GO:0008152,GO:0009056,GO:0009058,GO:0009117,GO:0009166,GO:0009262,GO:0009264,GO:0009987,GO:0016052,GO:0016829,GO:0016830,GO:0016832,GO:0018130,GO:0019438,GO:0019439,GO:0019637,GO:0034404,GO:0034641,GO:0034654,GO:0034655,GO:0044237,GO:0044238,GO:0044248,GO:0044249,GO:0044270,GO:…	ko00030	-	Catalyzes a reversible aldol reaction between acetaldehyde and D-glyceraldehyde 3-phosphate to generate 2-deoxy- D-ribose 5-phosphate	-
MusiPT_000196-T1	N	N	Y	Y	-	-	-	-	-	Helix-turn-helix domain, rpiR family
MusiPT_000197-T1	N	N	Y	Y	GT	-	ko00051,ko01100,ko01120,ko02060	-	phosphotransferase system	Phosphoenolpyruvate-dependent sugar phosphotransferase system, EIIA 2;PTS system, Lactose/Cellobiose specific IIB subunit
MusiPT_000198-T1	N	N	Y	Y	GT	-	ko00051,ko01100,ko01120,ko02060	-	phosphotransferase system	Phosphomannose isomerase type I, catalytic domain
MusiPT_000199-T1	N	N	Y	Y	L	-	ko03440	-	Can catalyze the hydrolysis of ATP in the presence of single-stranded DNA, the ATP-dependent uptake of single-stranded DNA by duplex DNA, and the ATP-dependent hybridization of homologous single-stranded DNAs. It interacts with LexA causing its activation and leading to its autocatalytic cleavage	DivIVA protein;Bacterial DNA-binding protein;recA bacterial DNA recombination protein
MusiPT_000200-T1	N	N	Y	Y	S	-	ko03018	-	Endoribonuclease that initiates mRNA decay	KH domain
MusiPT_000201-T1	N	N	Y	Y	S	-	ko03018	-	Endoribonuclease that initiates mRNA decay	HD domain
MusiPT_000202-T1	N	N	Y	Y	U	-	ko02024,ko03060,ko03070	-	Involved in targeting and insertion of nascent membrane proteins into the cytoplasmic membrane. Binds to the hydrophobic signal sequence of the ribosome-nascent chain (RNC) as it emerges from the ribosomes. The SRP-RNC complex is then targeted to the cytoplasmic membrane where it interacts with the SRP receptor FtsY	SRP54-type protein, GTPase domain;SRP54-type protein, helical bundle domain;Signal peptide binding domain
MusiPT_000203-T1	N	N	Y	Y	-	-	-	-	-	Type IV secretory system Conjugative DNA transfer
MusiPT_000204-T1	N	N	Y	Y	U	-	ko03070	-	Type IV secretory system Conjugative DNA transfer	Type IV secretory system Conjugative DNA transfer
MusiPT_000205-T1	N	N	Y	Y	-	-	-	-	-	-
MusiPT_000206-T1	N	N	Y	Y	-	-	-	-	-	-
MusiPT_000207-T1	N	N	Y	Y	S	-	-	-	GTPase that plays an essential role in the late steps of ribosome biogenesis	50S ribosome-binding GTPase
MusiPT_000208-T1	N	N	Y	Y	G	-	ko00010,ko00500,ko00520,ko02026,ko02060,ko05111	-	phosphotransferase system, EIIB	phosphotransferase system, EIIB
MusiPT_000209-T1	N	N	Y	Y	-	-	-	-	-	-
MusiPT_000210-T1	N	N	Y	Y	-	-	-	-	-	-
MusiPT_000211-T1	N	N	Y	Y	V	-	-	-	abc transporter atp-binding protein	ABC transporter
MusiPT_000212-T1	N	N	Y	Y	-	-	-	-	-	-
MusiPT_000213-T1	N	N	Y	Y	J	GO:0003674,GO:0003735,GO:0005198,GO:0005575,GO:0005622,GO:0005623,GO:0005737,GO:0005829,GO:0005840,GO:0006412,GO:0006518,GO:0006807,GO:0008150,GO:0008152,GO:0009058,GO:0009059,GO:0009987,GO:0010467,GO:0015934,GO:0019538,GO:0022625,GO:0022626,GO:0032991,GO:0034641,GO:0034645,GO:0043043,GO:0043170,GO:0043226,GO:0043228,GO:0043229,GO:0043232,GO:0043603,GO:0043604,GO:0044237,GO:0044238,GO:0044249,GO:…	ko03010	-	Forms part of the ribosomal stalk, playing a central role in the interaction of the ribosome with GTP-bound translation factors	Ribosomal protein L10
MusiPT_000214-T1	N	N	N	N	K	-	ko00230,ko00240,ko01100,ko03020	-	DNA-dependent RNA polymerase catalyzes the transcription of DNA into RNA using the four ribonucleoside triphosphates as substrates	RNA polymerase Rpb2, domain 6;RNA polymerase Rpb2, domain 3;RNA polymerase beta subunit;Ribosomal protein L7/L12 C-terminal domain;RNA polymerase Rpb2, domain 2;RNA polymerase beta subunit external 1 domain
MusiPT_000215-T1	N	N	Y	Y	-	-	-	-	-	-
MusiPT_000216-T1	N	N	Y	Y	K	-	ko00230,ko00240,ko01100,ko03020	-	DNA-dependent RNA polymerase catalyzes the transcription of DNA into RNA using the four ribonucleoside triphosphates as substrates	RNA polymerase Rpb1, domain 3;RNA polymerase Rpb1, domain 1;RNA polymerase Rpb1, domain 2
MusiPT_000217-T1	N	N	Y	Y	K	-	ko00230,ko00240,ko01100,ko03020	-	DNA-dependent RNA polymerase catalyzes the transcription of DNA into RNA using the four ribonucleoside triphosphates as substrates	RNA polymerase Rpb1, domain 5
MusiPT_000218-T1	N	N	Y	Y	-	-	-	-	-	-
MusiPT_000219-T1	N	N	Y	Y	P	-	-	-	Psort location CytoplasmicMembrane, score	-
MusiPT_000220-T1	N	N	Y	Y	P	-	ko01524,ko04016	-	E1-E2 ATPase	E1-E2 ATPase;haloacid dehalogenase-like hydrolase
MusiPT_000225-T1	N	N	Y	Y	P	-	-	-	COG0569 K transport systems, NAD-binding component	TrkA-N domain
MusiPT_000226-T1	N	N	Y	Y	J	-	ko00970,ko01100	-	amidotransferase, A subunit	Amidase
MusiPT_000227-T1	N	N	Y	Y	L	-	ko03030,ko03410,ko03420,ko03430	-	DNA ligase that catalyzes the formation of phosphodiester linkages between 5'-phosphoryl and 3'-hydroxyl groups in double-stranded DNA using NAD as a coenzyme and as the energy source for the reaction. It is essential for DNA replication and repair of damaged DNA	NAD-dependent DNA ligase adenylation domain
MusiPT_000228-T1	N	N	Y	Y	-	-	-	-	-	-
MusiPT_000229-T1	N	N	Y	Y	-	-	-	-	-	-
MusiPT_000230-T1	N	N	Y	Y	F	GO:0003674,GO:0003824,GO:0004370,GO:0005975,GO:0006066,GO:0006071,GO:0006793,GO:0006796,GO:0008150,GO:0008152,GO:0009987,GO:0016301,GO:0016310,GO:0016740,GO:0016772,GO:0016773,GO:0019400,GO:0019751,GO:0044237,GO:0044238,GO:0044262,GO:0044281,GO:0071704,GO:1901615	ko00561,ko01100,ko03320,ko04626	-	Key enzyme in the regulation of glycerol uptake and metabolism. Catalyzes the phosphorylation of glycerol to yield sn- glycerol 3-phosphate	FGGY family of carbohydrate kinases, C-terminal domain
MusiPT_000231-T1	N	N	Y	Y	P	-	ko00564,ko01110	-	FAD dependent oxidoreductase	FAD dependent oxidoreductase
MusiPT_000232-T1	N	N	Y	Y	G	-	ko02020	-	Hexose phosphate transport protein	-
MusiPT_000233-T1	N	N	N	N	G	-	ko02060	-	General (non sugar-specific) component of the phosphoenolpyruvate-dependent sugar phosphotransferase system (sugar PTS). This major carbohydrate active-transport system catalyzes the phosphorylation of incoming sugar substrates concomitantly with their translocation across the cell membrane. Enzyme I transfers the phosphoryl group from phosphoenolpyruvate (PEP) to the phosphoryl carrier protein (…	PEP-utilising enzyme, mobile domain;phosphoenolpyruvate-dependent sugar phosphotransferase system, EIIA 1;PEP-utilising enzyme, N-terminal;PEP-utilising enzyme, PEP-binding domain
MusiPT_000234-T1	N	N	Y	Y	-	-	-	-	-	-
MusiPT_000235-T1	N	N	Y	Y	-	-	-	-	-	-
MusiPT_000236-T1	N	N	Y	Y	L	-	ko03410	-	Endonuclease IV plays a role in DNA repair. It cleaves phosphodiester bonds at apurinic or apyrimidinic sites (AP sites) to produce new 5'-ends that are base-free deoxyribose 5-phosphate residues. It preferentially attacks modified AP sites created by bleomycin and neocarzinostatin	ABC transporter transmembrane region;ABC transporter;Xylose isomerase-like TIM barrel
MusiPT_000237-T1	N	N	N	N	T	-	-	-	Elongation factor G C-terminus	Elongation factor G C-terminus;Elongation factor Tu domain 2;Elongation factor Tu GTP binding domain
MusiPT_000238-T1	N	N	Y	Y	-	-	-	-	-	MreB/Mbl protein
MusiPT_000239-T1	N	N	Y	Y	-	-	-	-	-	-
MusiPT_000240-T1	N	N	Y	Y	P	-	ko00190	-	COG0474 Cation transport ATPase	haloacid dehalogenase-like hydrolase;E1-E2 ATPase
MusiPT_000241-T1	N	N	N	N	F	-	ko00230,ko00983,ko01100,ko01110	-	Catalyzes the conversion of inosine 5'-phosphate (IMP) to xanthosine 5'-phosphate (XMP), the first committed and rate- limiting step in the de novo synthesis of guanine nucleotides, and therefore plays an important role in the regulation of cell growth	CBS domain;IMP dehydrogenase / GMP reductase domain
MusiPT_000242-T1	N	N	N	N	F	-	ko00230,ko00983,ko01100	-	Catalyzes the synthesis of GMP from XMP	NAD synthase;GMP synthase C terminal domain
MusiPT_000243-T1	N	N	Y	Y	-	-	-	-	-	Leucyl-tRNA synthetase, Domain 2
MusiPT_000244-T1	N	N	Y	Y	J	GO:0000003,GO:0003006,GO:0003674,GO:0003824,GO:0004812,GO:0004823,GO:0005575,GO:0005622,GO:0005623,GO:0005737,GO:0005739,GO:0006082,GO:0006139,GO:0006399,GO:0006412,GO:0006418,GO:0006429,GO:0006518,GO:0006520,GO:0006725,GO:0006807,GO:0007275,GO:0008150,GO:0008152,GO:0009058,GO:0009059,GO:0009507,GO:0009532,GO:0009536,GO:0009570,GO:0009790,GO:0009791,GO:0009793,GO:0009987,GO:0010154,GO:0010467,GO:…	ko00970	-	Belongs to the class-I aminoacyl-tRNA synthetase family	-
MusiPT_000245-T1	N	N	Y	Y	V	-	-	-	ATPases associated with a variety of cellular activities	ABC transporter
MusiPT_000246-T1	N	N	N	N	O	GO:0005575,GO:0005622,GO:0005623,GO:0005737,GO:0044424,GO:0044464	ko04112	-	ATP-dependent serine protease that mediates the selective degradation of mutant and abnormal proteins as well as certain short-lived regulatory proteins. Required for cellular homeostasis and for survival from DNA damage and developmental changes induced by stress. Degrades polypeptides processively to yield small peptide fragments that are 5 to 10 amino acids long. Binds to DNA in a double-stran…	ATPase family associated with various cellular activities (AAA);Lon protease (S16) C-terminal proteolytic domain
MusiPT_000247-T1	N	N	Y	Y	O	GO:0005575,GO:0005622,GO:0005623,GO:0005737,GO:0044424,GO:0044464	ko04112	-	ATP-dependent serine protease that mediates the selective degradation of mutant and abnormal proteins as well as certain short-lived regulatory proteins. Required for cellular homeostasis and for survival from DNA damage and developmental changes induced by stress. Degrades polypeptides processively to yield small peptide fragments that are 5 to 10 amino acids long. Binds to DNA in a double-stran…	ATP-dependent protease La (LON) substrate-binding domain
MusiPT_000248-T1	N	N	Y	Y	D	GO:0005575,GO:0005622,GO:0005623,GO:0005737,GO:0044424,GO:0044464	-	-	Involved in protein export. Acts as a chaperone by maintaining the newly synthesized protein in an open conformation. Functions as a peptidyl-prolyl cis-trans isomerase	FKBP-type peptidyl-prolyl cis-trans isomerase;Bacterial trigger factor protein (TF);Bacterial trigger factor protein (TF) C-terminus
MusiPT_000250-T1	N	N	Y	Y	-	-	-	-	-	-
MusiPT_000251-T1	N	N	Y	Y	L	-	ko00230,ko00240,ko01100,ko03030,ko03430,ko03440	-	Required for replicative DNA synthesis. This DNA polymerase also exhibits 3' to 5' exonuclease activity	Bacterial DNA polymerase III alpha NTPase domain;Bacterial DNA polymerase III alpha subunit finger domain
MusiPT_000252-T1	N	N	Y	Y	J	-	-	-	Responsible for the release of ribosomes from messenger RNA at the termination of protein biosynthesis. May increase the efficiency of translation by recycling ribosomes from one round of translation to another	Ribosome recycling factor
MusiPT_000253-T1	N	N	Y	Y	-	-	-	-	-	-
MusiPT_000254-T1	N	N	Y	Y	K	-	-	-	Participates in both transcription termination and antitermination	NusA-like KH domain;NusA N-terminal domain
MusiPT_000255-T1	N	N	Y	Y	J	-	-	-	One of the essential components for the initiation of protein synthesis. Protects formylmethionyl-tRNA from spontaneous hydrolysis and promotes its binding to the 30S ribosomal subunits. Also involved in the hydrolysis of GTP during the formation of the 70S ribosomal complex	Elongation factor Tu GTP binding domain;Translation-initiation factor 2
MusiPT_000256-T1	N	N	Y	Y	-	-	-	-	-	-
MusiPT_000257-T1	N	N	Y	Y	S	-	ko00920,ko01100,ko01120	-	Oligoribonuclease	-
MusiPT_000258-T1	N	N	Y	Y	P	-	ko02010	-	Part of the ABC transporter complex PhnCDE involved in phosphonates import. Responsible for energy coupling to the transport system	ABC transporter;ABC transporter, phosphonate, periplasmic substrate-binding protein
MusiPT_000259-T1	N	N	Y	Y	-	-	-	-	-	-
MusiPT_000260-T1	N	N	Y	N	E	-	ko02010	-	Part of the ABC transporter complex PotABCD involved in spermidine putrescine import. Responsible for energy coupling to the transport system	ABC transporter
MusiPT_000261-T1	N	N	Y	Y	C	-	ko00620,ko01120	-	Belongs to the D-isomer specific 2-hydroxyacid dehydrogenase family	D-isomer specific 2-hydroxyacid dehydrogenase, NAD binding domain
MusiPT_000262-T1	N	N	Y	Y	E	-	ko00300,ko01100,ko01120,ko01230	-	Peptidase family M20/M25/M40	Peptidase family M20/M25/M40
MusiPT_000263-T1	N	N	Y	Y	E	-	ko00300,ko01100,ko01120,ko01230	-	Peptidase family M20/M25/M40	Peptidase dimerisation domain
MusiPT_000264-T1	N	N	Y	Y	-	-	-	-	-	-
MusiPT_000265-T1	N	N	Y	Y	-	-	-	-	-	-
MusiPT_000266-T1	N	N	Y	Y	L	-	ko03030	-	Endonuclease that specifically degrades the RNA of RNA- DNA hybrids	Ribonuclease HII
MusiPT_000267-T1	N	N	Y	Y	J	-	-	-	Belongs to the RNA methyltransferase TrmD family	tRNA (Guanine-1)-methyltransferase;Ribosomal protein L19
MusiPT_000268-T1	N	N	Y	Y	C	GO:0005575,GO:0005622,GO:0005623,GO:0005737,GO:0044424,GO:0044464	ko00010,ko00020,ko00260,ko00280,ko00620,ko00630,ko00640,ko01100,ko01110,ko01120,ko01130,ko01200	-	dehydrogenase	Pyridine nucleotide-disulphide oxidoreductase;Pyridine nucleotide-disulphide oxidoreductase, dimerisation domain
MusiPT_000269-T1	N	N	N	N	C	-	ko00010,ko00020,ko00620,ko01100,ko01110,ko01120,ko01130,ko01200	-	component of pyruvate dehydrogenase complex	2-oxoacid dehydrogenases acyltransferase (catalytic domain);Biotin-requiring enzyme;e3 binding domain
MusiPT_000270-T1	N	N	Y	Y	C	GO:0003674,GO:0005488,GO:0005515,GO:0140030,GO:0140032	ko00010,ko00020,ko00280,ko00620,ko00640,ko01100,ko01110,ko01120,ko01130,ko01200,ko04066,ko04922,ko05230	-	dehydrogenase e1 component	Transketolase, pyrimidine binding domain;Transketolase, C-terminal domain
MusiPT_000271-T1	N	N	Y	Y	C	GO:0003674,GO:0005488,GO:0005515,GO:0140030,GO:0140032	ko00010,ko00020,ko00620,ko01100,ko01110,ko01120,ko01130,ko01200,ko04066,ko04922,ko05230	-	pyruvate dehydrogenase e1 component, alpha subunit	Dehydrogenase E1 component
MusiPT_000272-T1	N	N	Y	Y	C	-	-	-	NADH:flavin oxidoreductase / NADH oxidase family	NADH:flavin oxidoreductase / NADH oxidase family;SelR domain
MusiPT_000273-T1	N	N	Y	Y	H	-	ko00785,ko01100	-	Lipoate-protein ligase	Biotin/lipoate A/B protein ligase family
MusiPT_000274-T1	N	N	Y	Y	-	-	-	-	-	-
MusiPT_000275-T1	N	N	Y	Y	C	-	-	-	nadh oxidase	Pyridine nucleotide-disulphide oxidoreductase;Glycosyl hydrolase family 85;ABC transporter
MusiPT_000276-T1	N	N	Y	Y	F	-	ko00430,ko00620,ko00640,ko00680,ko00720,ko01100,ko01120,ko01200	-	Catalyzes the formation of acetyl phosphate from acetate and ATP. Can also catalyze the reverse reaction	Acetokinase family
MusiPT_000277-T1	N	N	Y	Y	F	-	ko00430,ko00620,ko00640,ko00680,ko00720,ko01100,ko01120,ko01200	-	Catalyzes the formation of acetyl phosphate from acetate and ATP. Can also catalyze the reverse reaction	Acetokinase family
MusiPT_000278-T1	N	N	Y	Y	C	-	ko00430,ko00620,ko00640,ko00680,ko00720,ko01100,ko01120,ko01200	-	phosphate acetyltransferase	Phosphate acetyl/butaryl transferase
MusiPT_000279-T1	N	N	Y	Y	F	-	ko00240,ko01100	-	Catalyzes the reversible phosphorylation of UMP to UDP	Amino acid kinase family
MusiPT_000280-T1	N	N	Y	Y	J	-	-	-	Associates with the EF-Tu.GDP complex and induces the exchange of GDP to GTP. It remains bound to the aminoacyl-tRNA.EF- Tu.GTP complex up to the GTP hydrolysis stage on the ribosome	Elongation factor TS
MusiPT_000281-T1	N	N	Y	Y	J	-	ko03010	-	Belongs to the universal ribosomal protein uS2 family	Ribosomal protein S2
MusiPT_000282-T1	N	N	Y	Y	-	-	-	-	-	-
MusiPT_000283-T1	N	N	Y	Y	-	-	-	-	-	-
MusiPT_000284-T1	N	N	Y	Y	-	-	-	-	-	-
MusiPT_000285-T1	N	N	Y	Y	-	-	-	-	-	-
MusiPT_000286-T1	N	N	Y	Y	-	-	-	-	-	-
MusiPT_000287-T1	N	N	Y	Y	-	-	-	-	-	-
MusiPT_000288-T1	N	N	Y	Y	K	-	-	-	Sigma factors are initiation factors that promote the attachment of RNA polymerase to specific initiation sites and are then released	Sigma-70, region 4;Sigma-70 region 3
MusiPT_000289-T1	N	N	Y	Y	K	-	-	-	Sigma factors are initiation factors that promote the attachment of RNA polymerase to specific initiation sites and are then released	Sigma-70 region 2
MusiPT_000290-T1	N	N	Y	Y	J	GO:0003674,GO:0003824,GO:0004812,GO:0004820,GO:0005488,GO:0005515,GO:0016874,GO:0016875,GO:0046983,GO:0140098,GO:0140101	ko00970	-	Belongs to the class-II aminoacyl-tRNA synthetase family	KH domain;Endoribonuclease YbeY;Anticodon binding domain
MusiPT_000291-T1	N	N	Y	Y	-	-	-	-	-	Uncharacterised protein, DegV family COG1307
MusiPT_000292-T1	N	N	Y	Y	J	-	ko00970	-	Catalyzes the attachment of L-aspartate to tRNA(Asp) in a two-step reaction L-aspartate is first activated by ATP to form Asp-AMP and then transferred to the acceptor end of tRNA(Asp)	Histidyl-tRNA synthetase;tRNA synthetases class II (D, K and N)
MusiPT_000293-T1	N	N	Y	Y	KT	-	ko00230	-	In eubacteria ppGpp (guanosine 3'-diphosphate 5-' diphosphate) is a mediator of the stringent response that coordinates a variety of cellular activities in response to changes in nutritional abundance	HD domain;TGS domain;Region found in RelA / SpoT proteins
MusiPT_000294-T1	N	N	N	N	K	-	-	-	transcriptional regulatory protein	Transcriptional regulator
MusiPT_000295-T1	N	N	Y	Y	S	-	-	-	RmuC family	RmuC family
MusiPT_000296-T1	N	N	N	N	S	-	-	-	An essential GTPase which binds GTP, GDP and possibly (p)ppGpp with moderate affinity, with high nucleotide exchange rates and a fairly low GTP hydrolysis rate. Plays a role in control of the cell cycle, stress response, ribosome biogenesis and in those bacteria that undergo differentiation, in morphogenesis control	GTP1/OBG;50S ribosome-binding GTPase
MusiPT_000297-T1	N	N	Y	Y	-	-	-	-	-	-
MusiPT_000298-T1	N	N	Y	Y	J	-	ko03010	-	This protein binds to 23S rRNA in the presence of protein L20	Ribosomal prokaryotic L21 protein
MusiPT_000299-T1	N	N	Y	Y	O	-	ko04213	-	Belongs to the ClpA ClpB family	AAA lid domain;ATPase family associated with various cellular activities (AAA)
MusiPT_000300-T1	N	N	Y	Y	-	-	-	-	-	Hsp70 protein
MusiPT_000301-T1	N	N	Y	Y	O	-	-	-	ATP binding to DnaK triggers the release of the substrate protein, thus completing the reaction cycle. Several rounds of ATP-dependent interactions between DnaJ, DnaK and GrpE are required for fully efficient folding. Also involved, together with DnaK and GrpE, in the DNA replication of plasmids through activation of initiation proteins	DnaJ C terminal domain;DnaJ central domain;DnaJ domain
MusiPT_000302-T1	N	N	Y	Y	D	-	-	-	Required for chromosome condensation and partitioning	SMC proteins Flexible Hinge Domain;RecF/RecN/SMC N terminal domain
MusiPT_000303-T1	N	N	Y	Y	D	GO:0008150,GO:0009987,GO:0051301	ko04112	-	Essential cell division protein that forms a contractile ring structure (Z ring) at the future cell division site. The regulation of the ring assembly controls the timing and the location of cell division. One of the functions of the FtsZ ring is to recruit other cell division proteins to the septum to produce a new cell wall between the dividing cells. Binds GTP and shows GTPase activity	FtsZ family, C-terminal domain;Tubulin/FtsZ family, GTPase domain
MusiPT_000304-T1	N	N	Y	Y	J	GO:0000154,GO:0001510,GO:0003674,GO:0003824,GO:0005575,GO:0005622,GO:0005623,GO:0005737,GO:0006139,GO:0006364,GO:0006396,GO:0006725,GO:0006807,GO:0008150,GO:0008152,GO:0008168,GO:0008170,GO:0008173,GO:0008649,GO:0008757,GO:0009451,GO:0009987,GO:0010467,GO:0016070,GO:0016072,GO:0016434,GO:0016740,GO:0016741,GO:0022613,GO:0031167,GO:0032259,GO:0034470,GO:0034641,GO:0034660,GO:0042254,GO:0043170,GO:…	-	-	Specifically methylates the N4 position of cytidine in position 1402 (C1402) of 16S rRNA	MraW methylase family
MusiPT_000305-T1	N	N	Y	Y	-	-	-	-	-	-
MusiPT_000306-T1	N	N	Y	Y	-	-	-	-	-	-
MusiPT_000307-T1	N	N	Y	Y	-	-	-	-	-	-
MusiPT_000308-T1	N	N	Y	Y	G	-	-	-	PEP-utilising enzyme, TIM barrel domain	Pyruvate phosphate dikinase, AMP/ATP-binding domain
MusiPT_000309-T1	N	N	Y	Y	U	-	ko02024,ko03060,ko03070	-	Part of the Sec protein translocase complex. Interacts with the SecYEG preprotein conducting channel. Has a central role in coupling the hydrolysis of ATP to the transfer of proteins into and across the cell membrane, serving both as a receptor for the preprotein-SecB complex and as an ATP-driven molecular motor driving the stepwise translocation of polypeptide chains across the membrane	SEC-C motif;SecA Wing and Scaffold domain;SecA preprotein cross-linking domain;SecA DEAD-like domain
MusiPT_000310-T1	N	N	Y	Y	-	-	-	-	-	-
MusiPT_000311-T1	N	N	Y	Y	-	-	-	-	-	-
MusiPT_000312-T1	N	N	Y	Y	-	-	-	-	-	-
MusiPT_000313-T1	N	N	Y	Y	-	-	-	-	-	-
MusiPT_000314-T1	N	N	N	N	-	-	-	-	-	-
MusiPT_000315-T1	N	N	N	N	-	-	-	-	-	-
MusiPT_000316-T1	N	N	N	N	-	-	-	-	-	-
MusiPT_000317-T1	N	N	Y	Y	-	-	-	-	-	-
MusiPT_000341-T1	N	N	Y	Y	-	-	-	-	-	-
MusiPT_000342-T1	N	N	Y	Y	-	-	-	-	-	-
MusiPT_000343-T1	N	N	Y	N	-	-	-	-	-	-
MusiPT_000344-T1	N	N	Y	Y	-	-	-	-	-	-
MusiPT_000345-T1	N	N	Y	Y	O	-	-	-	Belongs to the AAA ATPase family	Vps4 C terminal oligomerisation domain;ATPase family associated with various cellular activities (AAA)
MusiPT_000346-T1	N	N	Y	N	-	-	-	-	-	MULE transposase domain
MusiPT_000347-T1	N	N	Y	Y	-	-	-	-	-	-
MusiPT_000348-T1	N	N	Y	Y	-	-	-	-	-	-
MusiPT_000349-T1	N	N	Y	N	-	-	-	-	-	hAT family C-terminal dimerisation region
MusiPT_000350-T1	N	N	Y	N	-	-	-	-	-	-
MusiPT_000351-T1	N	N	Y	N	-	-	-	-	-	Ecdysteroid kinase-like family
MusiPT_000352-T1	N	N	Y	Y	-	-	-	-	-	-
MusiPT_000353-T1	N	N	Y	Y	-	-	-	-	-	Deoxynucleoside kinase
MusiPT_000354-T1	N	N	Y	Y	-	-	-	-	-	-
MusiPT_000355-T1	N	N	Y	Y	-	-	-	-	-	-
MusiPT_000356-T1	N	N	Y	N	-	-	-	-	-	-
MusiPT_000357-T1	N	N	Y	N	-	-	-	-	-	Ecdysteroid kinase-like family
MusiPT_000358-T1	N	N	Y	Y	-	-	-	-	-	-
MusiPT_000359-T1	N	N	Y	Y	-	-	-	-	-	-
MusiPT_000360-T1	N	N	N	N	-	-	-	-	-	-
MusiPT_000361-T1	N	N	Y	Y	-	-	-	-	-	-
MusiPT_000362-T1	N	N	Y	Y	-	-	-	-	-	-
MusiPT_000363-T1	N	N	Y	Y	-	-	-	-	-	-
MusiPT_000364-T1	N	N	Y	Y	-	-	-	-	-	-
MusiPT_000365-T1	N	N	N	N	-	-	-	-	-	BED zinc finger
MusiPT_000366-T1	N	N	Y	Y	-	-	-	-	-	-
MusiPT_000367-T1	N	N	N	N	-	-	-	-	-	-
MusiPT_000368-T1	N	N	Y	Y	C	-	ko00760,ko01100	-	The transhydrogenation between NADH and NADP is coupled to respiration and ATP hydrolysis and functions as a proton pump across the membrane	NAD(P) transhydrogenase beta subunit
MusiPT_000369-T1	N	N	Y	Y	C	-	ko00760,ko01100	-	NAD(P) transhydrogenase, subunit alpha	Alanine dehydrogenase/PNT, C-terminal domain;4TM region of pyridine nucleotide transhydrogenase, mitoch
MusiPT_000370-T1	N	N	Y	Y	U	-	-	-	Belongs to the sodium neurotransmitter symporter (SNF) (TC 2.A.22) family	Sodium:neurotransmitter symporter family
MusiPT_000371-T1	N	N	Y	Y	S	-	-	-	permease	AI-2E family transporter;Putative methionine and alanine importer, small subunit
MusiPT_000372-T1	N	N	Y	Y	IM	-	ko00900,ko01100,ko01110,ko01130	-	Catalyzes the conversion of 1-hydroxy-2-methyl-2-(E)- butenyl 4-diphosphate (HMBPP) into a mixture of isopentenyl diphosphate (IPP) and dimethylallyl diphosphate (DMAPP). Acts in the terminal step of the DOXP MEP pathway for isoprenoid precursor biosynthesis	LytB protein
MusiPT_000373-T1	N	N	Y	Y	L	GO:0005575,GO:0005618,GO:0005623,GO:0030312,GO:0044464,GO:0071944	ko03430	-	Bidirectionally degrades single-stranded DNA into large acid-insoluble oligonucleotides, which are then degraded further into small acid-soluble oligonucleotides	OB-fold nucleic acid binding domain;Exonuclease VII, large subunit
MusiPT_000374-T1	N	N	Y	Y	S	-	-	-	Protein of unknown function (DUF4245)	Protein of unknown function (DUF4245)
MusiPT_000375-T1	N	N	Y	Y	G	GO:0000287,GO:0003674,GO:0003824,GO:0005488,GO:0005575,GO:0005622,GO:0005623,GO:0005737,GO:0005829,GO:0005975,GO:0005996,GO:0006006,GO:0006094,GO:0006793,GO:0006796,GO:0008150,GO:0008152,GO:0009058,GO:0009987,GO:0016051,GO:0016311,GO:0016787,GO:0016788,GO:0016791,GO:0019203,GO:0019318,GO:0019319,GO:0019637,GO:0030145,GO:0030388,GO:0042132,GO:0042578,GO:0043167,GO:0043169,GO:0044237,GO:0044238,GO:…	ko00010,ko00030,ko00051,ko00680,ko00710,ko01100,ko01110,ko01120,ko01130,ko01200	-	fructose-1,6-bisphosphatase	Bacterial fructose-1,6-bisphosphatase, glpX-encoded
MusiPT_000376-T1	N	N	N	N	C	GO:0003674,GO:0003824,GO:0004333,GO:0005575,GO:0005576,GO:0005618,GO:0005622,GO:0005623,GO:0005737,GO:0005829,GO:0005886,GO:0006082,GO:0006091,GO:0006099,GO:0006101,GO:0006106,GO:0006108,GO:0008150,GO:0008152,GO:0009060,GO:0009987,GO:0015980,GO:0016020,GO:0016829,GO:0016835,GO:0016836,GO:0016999,GO:0017144,GO:0019752,GO:0030312,GO:0040007,GO:0043436,GO:0043648,GO:0044237,GO:0044238,GO:0044281,GO:…	ko00020,ko00620,ko00720,ko01100,ko01110,ko01120,ko01130,ko01200,ko04934,ko05200,ko05211	-	Involved in the TCA cycle. Catalyzes the stereospecific interconversion of fumarate to L-malate	Fumarase C C-terminus;Lyase
MusiPT_000377-T1	N	N	Y	Y	L	-	ko03420	-	ATPases associated with a variety of cellular activities	RNase H;Bacterial regulatory proteins, tetR family;UvrA DNA-binding domain
MusiPT_000378-T1	N	N	Y	Y	EGP	-	-	-	the major facilitator superfamily	Major Facilitator Superfamily
MusiPT_000379-T1	N	N	Y	Y	M	-	ko00440,ko01130	-	Sortase and related acyltransferases	Acetyltransferase (GNAT) family
MusiPT_000380-T1	N	N	Y	Y	T	-	-	-	ATPase related to phosphate starvation-inducible protein PhoH	PhoH-like protein;PIN domain
MusiPT_000381-T1	N	N	Y	Y	K	-	-	-	Transcriptional regulator	-
MusiPT_000382-T1	N	N	Y	Y	-	-	-	-	-	Family of unknown function (DUF5997)
MusiPT_000383-T1	N	N	Y	Y	C	-	ko00071,ko00280,ko00410,ko00640,ko01100,ko01110,ko01130,ko01200,ko01212,ko03320	-	Acyl-CoA dehydrogenases	Acyl-CoA dehydrogenase, middle domain;Acyl-CoA dehydrogenase, N-terminal domain;Acyl-CoA dehydrogenase, C-terminal domain
MusiPT_000384-T1	N	N	Y	Y	I	-	ko00360,ko01120	-	Belongs to the enoyl-CoA hydratase isomerase family	Enoyl-CoA hydratase/isomerase
MusiPT_000385-T1	N	N	Y	Y	E	GO:0001505,GO:0003674,GO:0003824,GO:0004372,GO:0005488,GO:0005515,GO:0005575,GO:0005618,GO:0005623,GO:0005886,GO:0006082,GO:0006520,GO:0006544,GO:0006563,GO:0006807,GO:0008144,GO:0008150,GO:0008152,GO:0009069,GO:0009605,GO:0009607,GO:0009987,GO:0016020,GO:0016740,GO:0016741,GO:0016742,GO:0017144,GO:0019752,GO:0019842,GO:0020012,GO:0030170,GO:0030312,GO:0030682,GO:0036094,GO:0042133,GO:0042783,GO:…	ko00260,ko00460,ko00630,ko00670,ko00680,ko01100,ko01110,ko01120,ko01130,ko01200,ko01230,ko01523	-	Catalyzes the reversible interconversion of serine and glycine with tetrahydrofolate (THF) serving as the one-carbon carrier. This reaction serves as the major source of one-carbon groups required for the biosynthesis of purines, thymidylate, methionine, and other important biomolecules. Also exhibits THF- independent aldolase activity toward beta-hydroxyamino acids, producing glycine and aldehyd…	Serine hydroxymethyltransferase
MusiPT_000386-T1	N	N	Y	Y	F	GO:0003674,GO:0003824,GO:0004594,GO:0005575,GO:0005622,GO:0005623,GO:0005737,GO:0005829,GO:0006139,GO:0006163,GO:0006164,GO:0006725,GO:0006732,GO:0006753,GO:0006793,GO:0006796,GO:0006807,GO:0008150,GO:0008152,GO:0009058,GO:0009108,GO:0009117,GO:0009150,GO:0009152,GO:0009165,GO:0009259,GO:0009260,GO:0009987,GO:0015936,GO:0015937,GO:0016301,GO:0016310,GO:0016740,GO:0016772,GO:0016773,GO:0018130,GO:…	ko00770,ko01100	-	Pantothenic acid kinase	Phosphoribulokinase / Uridine kinase family
MusiPT_000387-T1	N	N	Y	Y	H	GO:0000287,GO:0002094,GO:0003674,GO:0003824,GO:0004659,GO:0005488,GO:0005575,GO:0005622,GO:0005623,GO:0005737,GO:0005829,GO:0005886,GO:0006066,GO:0006629,GO:0006720,GO:0008150,GO:0008152,GO:0008299,GO:0008610,GO:0009058,GO:0009987,GO:0016020,GO:0016093,GO:0016094,GO:0016740,GO:0016765,GO:0030145,GO:0033850,GO:0043167,GO:0043169,GO:0044237,GO:0044238,GO:0044249,GO:0044255,GO:0044281,GO:0044283,GO:…	ko00900,ko01110	-	Catalyzes the condensation of isopentenyl diphosphate (IPP) with allylic pyrophosphates generating different type of terpenoids	Putative undecaprenyl diphosphate synthase
MusiPT_000388-T1	N	N	Y	Y	-	-	-	-	-	-
MusiPT_000389-T1	N	N	Y	Y	S	GO:0003674,GO:0005488,GO:0006790,GO:0008150,GO:0008152,GO:0008270,GO:0009636,GO:0009987,GO:0010126,GO:0010127,GO:0016137,GO:0042221,GO:0043167,GO:0043169,GO:0044237,GO:0046872,GO:0046914,GO:0050896,GO:0051186,GO:0071704,GO:0098754,GO:1901135,GO:1901657	-	-	A mycothiol (MSH, N-acetylcysteinyl-glucosaminyl- inositol) S-conjugate amidase, it recycles conjugated MSH to the N-acetyl cysteine conjugate (AcCys S-conjugate, a mercapturic acid) and the MSH precursor. Involved in MSH-dependent detoxification of a number of alkylating agents and antibiotics	GlcNAc-PI de-N-acetylase
MusiPT_000390-T1	N	N	Y	Y	S	-	-	-	Domain of unknown function (DUF4307)	Domain of unknown function (DUF4307)
MusiPT_000391-T1	N	N	Y	Y	K	GO:0005575,GO:0005618,GO:0005622,GO:0005623,GO:0005737,GO:0005829,GO:0005886,GO:0008150,GO:0016020,GO:0030312,GO:0042221,GO:0044424,GO:0044444,GO:0044464,GO:0046677,GO:0050896,GO:0071944	-	-	Necessary for efficient RNA polymerase transcription elongation past template-encoded arresting sites. The arresting sites in DNA have the property of trapping a certain fraction of elongating RNA polymerases that pass through, resulting in locked ternary complexes. Cleavage of the nascent transcript by cleavage factors such as GreA or GreB allows the resumption of elongation from the new 3'termi…	Transcription elongation factor, N-terminal;Transcription elongation factor, GreA/GreB, C-term
MusiPT_000392-T1	N	N	Y	Y	S	-	-	-	membrane	Bax inhibitor 1 like
MusiPT_000393-T1	N	N	Y	Y	C	GO:0003674,GO:0003824,GO:0005575,GO:0005623,GO:0005886,GO:0006082,GO:0006091,GO:0006099,GO:0006101,GO:0008150,GO:0008152,GO:0009013,GO:0009060,GO:0009987,GO:0015980,GO:0016020,GO:0016491,GO:0016620,GO:0016903,GO:0016999,GO:0017144,GO:0019752,GO:0043436,GO:0044237,GO:0044238,GO:0044281,GO:0044464,GO:0045333,GO:0055114,GO:0071704,GO:0071944,GO:0072350	ko00250,ko00310,ko00350,ko00650,ko00760,ko01100,ko01120	-	Belongs to the aldehyde dehydrogenase family	Aldehyde dehydrogenase family
MusiPT_000394-T1	N	N	Y	Y	-	-	-	-	-	Family of unknown function (DUF6350)
MusiPT_000395-T1	N	N	N	N	M	-	-	-	Membrane proteins related to metalloendopeptidases	Peptidase family M23
MusiPT_000396-T1	N	N	Y	N	L	GO:0000018,GO:0000166,GO:0000287,GO:0003674,GO:0003678,GO:0003824,GO:0004003,GO:0004386,GO:0005488,GO:0005575,GO:0005618,GO:0005622,GO:0005623,GO:0005886,GO:0006139,GO:0006259,GO:0006281,GO:0006302,GO:0006725,GO:0006807,GO:0006950,GO:0006974,GO:0006996,GO:0008026,GO:0008094,GO:0008150,GO:0008152,GO:0009314,GO:0009411,GO:0009416,GO:0009628,GO:0009650,GO:0009892,GO:0009987,GO:0010605,GO:0016020,GO:…	ko03420,ko03430	-	Superfamily I DNA and RNA helicases	UvrD/REP helicase N-terminal domain;UvrD-like helicase C-terminal domain
MusiPT_000397-T1	N	N	Y	Y	GT	-	ko00051,ko01100,ko01120,ko02060	-	phosphotransferase system	Phosphoenolpyruvate-dependent sugar phosphotransferase system, EIIA 2;DeoR-like helix-turn-helix domain;PTS system, Lactose/Cellobiose specific IIB subunit;DeoR C terminal sensor domain;pfkB family carbohydrate kinase
MusiPT_000398-T1	N	N	Y	Y	I	-	-	-	Membrane-associated phospholipid phosphatase	Secretory lipase;PAP2 superfamily
MusiPT_000400-T1	N	N	Y	Y	S	GO:0005575,GO:0005576,GO:0005618,GO:0005623,GO:0005886,GO:0005887,GO:0016020,GO:0016021,GO:0030312,GO:0031224,GO:0031226,GO:0044425,GO:0044459,GO:0044464,GO:0071944	-	-	UPF0182 protein	Uncharacterised protein family (UPF0182)
MusiPT_000401-T1	N	N	Y	Y	-	-	-	-	-	-
MusiPT_000402-T1	N	N	Y	Y	T	-	ko02024	-	Belongs to the peptidase S16 family	PDZ domain;Peptidase family M50;Lon protease (S16) C-terminal proteolytic domain
MusiPT_000403-T1	N	N	Y	Y	S	-	-	-	hydrolase	Zincin-like metallopeptidase
MusiPT_000404-T1	N	N	Y	Y	S	-	-	-	Metal-dependent hydrolase	-
MusiPT_000405-T1	N	N	Y	Y	-	-	-	-	-	-
MusiPT_000406-T1	N	N	Y	N	L	GO:0000287,GO:0003674,GO:0003678,GO:0003824,GO:0004386,GO:0005488,GO:0006996,GO:0008094,GO:0008150,GO:0009987,GO:0016043,GO:0016462,GO:0016787,GO:0016817,GO:0016818,GO:0016887,GO:0017111,GO:0032392,GO:0032508,GO:0040007,GO:0042623,GO:0043167,GO:0043169,GO:0046872,GO:0051276,GO:0071103,GO:0071840,GO:0140097	ko03420,ko03430	-	DNA helicase	UvrD-like helicase C-terminal domain;TrkA-N domain;HRDC domain;Ion channel;AAA domain
MusiPT_000407-T1	N	N	Y	Y	L	-	ko03420,ko03430	-	Belongs to the helicase family. UvrD subfamily	PD-(D/E)XK nuclease superfamily
MusiPT_000408-T1	N	N	Y	Y	C	-	ko00250,ko00310,ko00350,ko00650,ko00760,ko01100,ko01120	-	NAD-dependent aldehyde dehydrogenases	Permease family;Aldehyde dehydrogenase family;2Fe-2S iron-sulfur cluster binding domain;Major Facilitator Superfamily
MusiPT_000409-T1	N	N	Y	Y	S	-	-	-	nucleotidyltransferase activity	Calcineurin-like phosphoesterase
MusiPT_000410-T1	N	N	Y	Y	K	-	-	-	Helix-turn-helix XRE-family like proteins	Helix-turn-helix
MusiPT_000411-T1	N	N	Y	Y	D	GO:0008150,GO:0040007	ko00550,ko01100,ko01502,ko04112	GT28	Belongs to the SEDS family	Glycosyltransferase family 28 C-terminal domain;Glycosyltransferase family 28 N-terminal domain;Cell cycle protein;tRNA synthetases class I (I, L, M and V)
MusiPT_000412-T1	N	N	N	N	M	GO:0000270,GO:0003674,GO:0003824,GO:0006022,GO:0006023,GO:0006024,GO:0006807,GO:0008150,GO:0008152,GO:0008763,GO:0009058,GO:0009059,GO:0009252,GO:0009273,GO:0009987,GO:0016874,GO:0016879,GO:0016881,GO:0030203,GO:0034645,GO:0040007,GO:0042546,GO:0043170,GO:0044036,GO:0044038,GO:0044085,GO:0044237,GO:0044249,GO:0044260,GO:0070589,GO:0071554,GO:0071704,GO:0071840,GO:1901135,GO:1901137,GO:1901564,GO:…	ko00471,ko00550,ko01100	-	Belongs to the MurCDEF family	Mur ligase middle domain;Mur ligase family, catalytic domain;Mur ligase family, glutamate ligase domain
MusiPT_000413-T1	N	N	N	N	-	-	-	-	-	-
MusiPT_000414-T1	N	N	N	N	-	-	-	-	-	-
MusiPT_000415-T1	N	N	Y	Y	E	-	ko00220,ko00250,ko00471,ko01100,ko04724,ko04727,ko04964,ko05206,ko05230	-	Belongs to the glutaminase family	Glutaminase
MusiPT_000416-T1	N	N	Y	Y	-	-	-	-	-	-
MusiPT_000418-T1	N	N	Y	Y	K	-	-	-	Transcriptional regulator	Tetracyclin repressor-like, C-terminal domain;Bacterial regulatory proteins, tetR family
MusiPT_000419-T1	N	N	Y	Y	L	-	-	-	Helix-hairpin-helix class 2 (Pol1 family) motifs	5'-3' exonuclease, N-terminal resolvase-like domain
MusiPT_000420-T1	N	N	Y	Y	S	GO:0003674,GO:0003824,GO:0005575,GO:0005622,GO:0005623,GO:0005737,GO:0016462,GO:0016787,GO:0016817,GO:0016818,GO:0016887,GO:0017111,GO:0044424,GO:0044464	-	-	GTPase that associates with the 50S ribosomal subunit and may have a role during protein synthesis or ribosome biogenesis	GTP-binding GTPase N-terminal;50S ribosome-binding GTPase;GTP-binding GTPase Middle Region
MusiPT_000421-T1	N	N	Y	Y	-	-	-	-	-	-
MusiPT_000422-T1	N	N	N	N	E	GO:0003674,GO:0003824,GO:0005575,GO:0005622,GO:0005623,GO:0005737,GO:0005829,GO:0005886,GO:0006082,GO:0006520,GO:0006553,GO:0006807,GO:0008150,GO:0008152,GO:0008652,GO:0008837,GO:0009058,GO:0009066,GO:0009067,GO:0009085,GO:0009089,GO:0009987,GO:0016020,GO:0016053,GO:0016853,GO:0016854,GO:0016855,GO:0019752,GO:0036361,GO:0040007,GO:0043436,GO:0043648,GO:0044237,GO:0044238,GO:0044249,GO:0044281,GO:…	ko00300,ko01100,ko01110,ko01120,ko01130,ko01230	-	Catalyzes the stereoinversion of LL-2,6- diaminoheptanedioate (L,L-DAP) to meso-diaminoheptanedioate (meso- DAP), a precursor of L-lysine and an essential component of the bacterial peptidoglycan	IPP transferase;Diaminopimelate epimerase
MusiPT_000423-T1	N	N	Y	Y	D	-	-	-	Domain of Unknown Function (DUF349)	Domain of Unknown Function (DUF349)
MusiPT_000424-T1	N	N	N	N	J	-	-	-	Catalyzes the methylthiolation of N6- (dimethylallyl)adenosine (i(6)A), leading to the formation of 2- methylthio-N6-(dimethylallyl)adenosine (ms(2)i(6)A) at position 37 in tRNAs that read codons beginning with uridine	Uncharacterized protein family UPF0004;Radical SAM superfamily
MusiPT_000425-T1	N	N	Y	N	E	-	ko02010	-	ABC-type polar amino acid transport system ATPase component	ABC transporter
MusiPT_000426-T1	N	N	N	N	ET	-	ko02010	-	ABC-type amino acid transport signal transduction systems periplasmic component domain	Bacterial extracellular solute-binding proteins, family 3
MusiPT_000427-T1	N	N	Y	Y	P	-	ko02010	-	ABC-type amino acid transport system permease component	Binding-protein-dependent transport system inner membrane component
MusiPT_000428-T1	N	N	Y	Y	E	-	-	-	Pfam:DUF1446	Acyclic terpene utilisation family protein AtuA
MusiPT_000429-T1	N	N	Y	Y	C	-	-	-	H citrate symporter	Citrate transporter
MusiPT_000430-T1	N	N	N	N	K	-	-	-	Bacterial regulatory helix-turn-helix protein, lysR family	LysR substrate binding domain;Bacterial regulatory helix-turn-helix protein, lysR family
MusiPT_000431-T1	N	N	Y	Y	L	-	-	-	transposase	Integrase core domain
MusiPT_000432-T1	N	N	Y	Y	QT	-	-	-	Transcriptional regulator	PucR C-terminal helix-turn-helix domain
MusiPT_000433-T1	N	N	Y	Y	E	-	-	-	Component of the transport system for branched-chain amino acids	Branched-chain amino acid transport protein
MusiPT_000434-T1	N	N	Y	Y	E	-	ko00360	-	COG0665 Glycine D-amino acid oxidases (deaminating)	FAD dependent oxidoreductase
MusiPT_000435-T1	N	N	N	N	E	-	ko00330,ko01110,ko01130,ko01230	-	Ornithine cyclodeaminase/mu-crystallin family	Ornithine cyclodeaminase/mu-crystallin family
MusiPT_000436-T1	N	N	Y	Y	E	-	-	-	lactoylglutathione lyase activity	-
MusiPT_000437-T1	N	N	Y	Y	Q	-	-	CE1	depolymerase	-
MusiPT_000438-T1	N	N	Y	Y	G	-	ko00040,ko01100	-	COG1070 Sugar (pentulose and hexulose) kinases	FGGY family of carbohydrate kinases, N-terminal domain;FGGY family of carbohydrate kinases, C-terminal domain
MusiPT_000439-T1	N	N	Y	Y	K	-	-	-	Transcriptional regulators of sugar metabolism	DeoR C terminal sensor domain;DeoR-like helix-turn-helix domain
MusiPT_000440-T1	N	N	Y	Y	G	-	-	-	Permeases of the major facilitator superfamily	Major Facilitator Superfamily
MusiPT_000441-T1	N	N	N	N	G	-	ko00051	-	Mannitol-1-phosphate altronate dehydrogenases	Mannitol dehydrogenase C-terminal domain;Mannitol dehydrogenase Rossmann domain
MusiPT_000442-T1	N	N	Y	Y	P	-	ko02010	-	ABC-type Fe3 -hydroxamate transport system, periplasmic component	Periplasmic binding protein
MusiPT_000443-T1	N	N	Y	Y	-	-	-	-	-	-
MusiPT_000444-T1	N	N	Y	Y	S	-	-	-	Carboxymuconolactone decarboxylase family	Carboxymuconolactone decarboxylase family
MusiPT_000445-T1	N	N	Y	Y	E	GO:0000096,GO:0003674,GO:0003824,GO:0004177,GO:0005488,GO:0005506,GO:0006082,GO:0006464,GO:0006508,GO:0006520,GO:0006555,GO:0006790,GO:0006807,GO:0008150,GO:0008152,GO:0008233,GO:0008235,GO:0008237,GO:0008238,GO:0009066,GO:0009987,GO:0010467,GO:0016151,GO:0016485,GO:0016787,GO:0019538,GO:0019752,GO:0030145,GO:0035551,GO:0036211,GO:0043167,GO:0043169,GO:0043170,GO:0043412,GO:0043436,GO:0044237,GO:…	-	-	Methionine aminopeptidase	Metallopeptidase family M24
MusiPT_000446-T1	N	N	Y	Y	M	-	-	-	Cell division protein FtsI penicillin-binding protein 2	Penicillin binding protein transpeptidase domain;NTF2-like N-terminal transpeptidase domain
MusiPT_000447-T1	N	N	Y	Y	I	GO:0003674,GO:0003824,GO:0005575,GO:0005618,GO:0005623,GO:0005886,GO:0006081,GO:0006082,GO:0006090,GO:0006629,GO:0006644,GO:0006720,GO:0006793,GO:0006796,GO:0008150,GO:0008152,GO:0008299,GO:0008610,GO:0008654,GO:0009058,GO:0009240,GO:0009987,GO:0016020,GO:0016491,GO:0016725,GO:0019288,GO:0019637,GO:0019682,GO:0019752,GO:0030312,GO:0032787,GO:0043436,GO:0044237,GO:0044238,GO:0044249,GO:0044255,GO:…	ko00900,ko01100,ko01110,ko01130	-	Converts 2C-methyl-D-erythritol 2,4-cyclodiphosphate (ME-2,4cPP) into 1-hydroxy-2-methyl-2-(E)-butenyl 4-diphosphate	GcpE protein
MusiPT_000448-T1	N	N	Y	Y	M	GO:0008150,GO:0040007	ko02024,ko04112	-	membrane-associated Zn-dependent proteases 1	Peptidase family M50
MusiPT_000449-T1	N	N	Y	Y	I	GO:0000166,GO:0000287,GO:0003674,GO:0003824,GO:0005488,GO:0006081,GO:0006082,GO:0006090,GO:0006629,GO:0006644,GO:0006720,GO:0006721,GO:0006793,GO:0006796,GO:0008150,GO:0008152,GO:0008299,GO:0008610,GO:0008654,GO:0009058,GO:0009240,GO:0009987,GO:0016114,GO:0016491,GO:0016614,GO:0016616,GO:0019288,GO:0019637,GO:0019682,GO:0019752,GO:0030145,GO:0030604,GO:0032787,GO:0036094,GO:0043167,GO:0043168,GO:…	ko00900,ko01100,ko01110,ko01130	-	Catalyzes the NADP-dependent rearrangement and reduction of 1-deoxy-D-xylulose-5-phosphate (DXP) to 2-C-methyl-D-erythritol 4-phosphate (MEP)	1-deoxy-D-xylulose 5-phosphate reductoisomerase;DXP reductoisomerase C-terminal domain;1-deoxy-D-xylulose 5-phosphate reductoisomerase C-terminal domain
MusiPT_000450-T1	N	N	Y	Y	S	-	-	-	Protein of unknown function (DUF2631)	Protein of unknown function (DUF2631)
MusiPT_000451-T1	N	N	Y	Y	J	GO:0000154,GO:0001510,GO:0003674,GO:0003824,GO:0006139,GO:0006364,GO:0006396,GO:0006399,GO:0006400,GO:0006725,GO:0006807,GO:0008033,GO:0008150,GO:0008152,GO:0008168,GO:0008173,GO:0008175,GO:0008649,GO:0008757,GO:0009451,GO:0009987,GO:0010467,GO:0016070,GO:0016072,GO:0016740,GO:0016741,GO:0022613,GO:0030488,GO:0031167,GO:0032259,GO:0034470,GO:0034641,GO:0034660,GO:0042254,GO:0043170,GO:0043412,GO:…	-	-	Specifically methylates position 2 of adenine 2503 in 23S rRNA and position 2 of adenine 37 in tRNAs	Radical SAM superfamily
MusiPT_000452-T1	N	N	Y	Y	S	-	-	-	Integral membrane protein	Lipopolysaccharide assembly protein A domain
MusiPT_000453-T1	N	N	Y	Y	I	-	ko00564,ko01100,ko01110,ko04070	-	Belongs to the CDS family	Cytidylyltransferase family
MusiPT_000454-T1	N	N	Y	N	J	GO:0002181,GO:0002184,GO:0003674,GO:0003676,GO:0003723,GO:0005488,GO:0005575,GO:0005618,GO:0005622,GO:0005623,GO:0005737,GO:0005886,GO:0006412,GO:0006415,GO:0006518,GO:0006807,GO:0008079,GO:0008135,GO:0008150,GO:0008152,GO:0009058,GO:0009059,GO:0009987,GO:0010467,GO:0016020,GO:0016043,GO:0019538,GO:0022411,GO:0030312,GO:0032984,GO:0034641,GO:0034645,GO:0040007,GO:0043021,GO:0043023,GO:0043043,GO:…	-	-	Responsible for the release of ribosomes from messenger RNA at the termination of protein biosynthesis. May increase the efficiency of translation by recycling ribosomes from one round of translation to another	Ribosome recycling factor
MusiPT_000455-T1	N	N	Y	Y	F	GO:0000287,GO:0003674,GO:0003824,GO:0005488,GO:0005575,GO:0005623,GO:0005886,GO:0006139,GO:0006213,GO:0006220,GO:0006221,GO:0006225,GO:0006725,GO:0006753,GO:0006793,GO:0006796,GO:0006807,GO:0008150,GO:0008152,GO:0009041,GO:0009058,GO:0009116,GO:0009117,GO:0009119,GO:0009123,GO:0009132,GO:0009133,GO:0009138,GO:0009139,GO:0009163,GO:0009165,GO:0009185,GO:0009188,GO:0009193,GO:0009194,GO:0009218,GO:…	ko00240,ko01100	-	Catalyzes the reversible phosphorylation of UMP to UDP	Amino acid kinase family
MusiPT_000456-T1	N	N	Y	N	-	-	-	-	-	OTU-like cysteine protease
MusiPT_000457-T1	N	N	Y	Y	-	-	-	-	-	-
MusiPT_000458-T1	N	N	Y	Y	-	-	-	-	-	-
MusiPT_000465-T1	N	N	N	N	-	-	-	-	-	Transposase protein
MusiPT_000466-T1	N	N	N	N	-	-	-	-	-	Myb/SANT-like DNA-binding domain
MusiPT_000468-T1	N	N	Y	N	-	-	-	-	-	-
MusiPT_000469-T1	N	N	N	N	-	-	-	-	-	-
MusiPT_000470-T1	N	N	N	N	-	-	-	-	-	-
MusiPT_000471-T1	N	N	Y	Y	-	-	-	-	-	-
MusiPT_000472-T1	N	N	Y	Y	-	-	-	-	-	-
MusiPT_000473-T1	N	N	Y	Y	-	-	-	-	-	-
MusiPT_000474-T1	N	N	Y	Y	-	-	-	-	-	-
MusiPT_000475-T1	N	N	N	N	K	GO:0000122,GO:0000228,GO:0000724,GO:0000725,GO:0000775,GO:0000785,GO:0000790,GO:0000792,GO:0000902,GO:0000904,GO:0001650,GO:0001654,GO:0001701,GO:0001708,GO:0001745,GO:0001751,GO:0001754,GO:0001763,GO:0001824,GO:0001825,GO:0001932,GO:0002009,GO:0003008,GO:0003012,GO:0003299,GO:0003300,GO:0003674,GO:0003676,GO:0003677,GO:0003682,GO:0003684,GO:0003824,GO:0005102,GO:0005488,GO:0005515,GO:0005575,GO:…	-	-	demethylase	JmjC domain, hydroxylase
MusiPT_000476-T1	N	N	Y	Y	-	-	-	-	-	-
MusiPT_000477-T1	N	N	Y	Y	-	-	-	-	-	-
MusiPT_000487-T1	N	N	Y	Y	-	-	-	-	-	-
MusiPT_000673-T1	N	N	Y	Y	-	-	-	-	-	-
MusiPT_000798-T1	N	N	Y	Y	S	GO:0000271,GO:0003674,GO:0003824,GO:0005575,GO:0005622,GO:0005623,GO:0005737,GO:0005829,GO:0005886,GO:0005975,GO:0005976,GO:0006139,GO:0006629,GO:0006725,GO:0006793,GO:0006807,GO:0008150,GO:0008152,GO:0008194,GO:0008378,GO:0008610,GO:0008653,GO:0008921,GO:0009058,GO:0009059,GO:0009103,GO:0009225,GO:0009273,GO:0009987,GO:0010383,GO:0016020,GO:0016043,GO:0016051,GO:0016740,GO:0016757,GO:0016758,GO:…	-	GT2	Glycosyltransferases	Glycosyltransferase like family 2;Galactofuranosyltransferase-2, domain 3
MusiPT_000799-T1	N	N	Y	Y	H	GO:0000287,GO:0003674,GO:0003824,GO:0005488,GO:0005575,GO:0005623,GO:0005886,GO:0005887,GO:0006629,GO:0006643,GO:0006664,GO:0008150,GO:0008152,GO:0008610,GO:0009058,GO:0009247,GO:0009987,GO:0016020,GO:0016021,GO:0016740,GO:0016757,GO:0016763,GO:0031224,GO:0031226,GO:0040007,GO:0043167,GO:0043169,GO:0044237,GO:0044238,GO:0044249,GO:0044255,GO:0044425,GO:0044459,GO:0044464,GO:0046467,GO:0046872,GO:…	-	-	Phosphoribose diphosphate decaprenyl-phosphate phosphoribosyltransferase	UbiA prenyltransferase family
MusiPT_000800-T1	N	N	Y	Y	S	GO:0001968,GO:0003674,GO:0003824,GO:0005488,GO:0005515,GO:0005575,GO:0005576,GO:0005618,GO:0005622,GO:0005623,GO:0005737,GO:0005886,GO:0006629,GO:0006643,GO:0006664,GO:0006810,GO:0006869,GO:0008150,GO:0008152,GO:0008610,GO:0009058,GO:0009247,GO:0009273,GO:0009605,GO:0009607,GO:0009893,GO:0009987,GO:0010468,GO:0010604,GO:0010628,GO:0010755,GO:0010756,GO:0010876,GO:0010954,GO:0016020,GO:0016043,GO:…	ko00561,ko01100	-	esterase	Putative esterase
MusiPT_000801-T1	N	N	Y	Y	O	-	-	-	Belongs to the sulfur carrier protein TusA family	Virulence factor BrkB;Sulfurtransferase TusA;Sulphur transport
MusiPT_000802-T1	N	N	Y	Y	S	-	-	-	Uncharacterized protein conserved in bacteria (DUF2236)	ER-bound oxygenase mpaB/B'/Rubber oxygenase, catalytic domain
MusiPT_000803-T1	N	N	Y	Y	S	-	-	-	membrane-associated protein	SNARE associated Golgi protein
MusiPT_000804-T1	N	N	Y	Y	I	-	ko00071,ko00280,ko00281,ko00310,ko00362,ko00380,ko00410,ko00640,ko00650,ko00903,ko00930,ko01040,ko01100,ko01110,ko01120,ko01130,ko01200,ko01212	-	3-hydroxyacyl-CoA dehydrogenase	3-hydroxyacyl-CoA dehydrogenase, C-terminal domain;Thiolase, C-terminal domain;Enoyl-CoA hydratase/isomerase;3-hydroxyacyl-CoA dehydrogenase, NAD binding domain
MusiPT_000805-T1	N	N	Y	N	-	-	-	-	-	-
MusiPT_000806-T1	N	N	Y	Y	-	-	-	-	-	-
MusiPT_000807-T1	N	N	Y	Y	-	-	-	-	-	-
MusiPT_000808-T1	N	N	Y	Y	-	-	-	-	-	-
MusiPT_000809-T1	N	N	Y	Y	-	-	-	-	-	-
MusiPT_000810-T1	N	N	Y	Y	-	-	-	-	-	-
MusiPT_000811-T1	N	N	Y	Y	-	-	-	-	-	-
MusiPT_000812-T1	N	N	Y	Y	-	-	-	-	-	-
MusiPT_000813-T1	N	N	N	N	-	-	-	-	-	-
MusiPT_000814-T1	N	N	Y	N	-	-	-	-	-	-
MusiPT_000815-T1	N	N	Y	N	-	-	-	-	-	-
MusiPT_000816-T1	N	N	Y	N	-	-	-	-	-	-
MusiPT_000818-T1	N	N	Y	Y	-	-	-	-	-	-
MusiPT_000819-T1	N	N	N	N	-	-	-	-	-	-
MusiPT_000820-T1	N	N	Y	Y	-	-	-	-	-	-
MusiPT_000821-T1	N	N	Y	Y	-	-	-	-	-	-
MusiPT_000822-T1	N	N	N	N	-	-	-	-	-	Ring finger domain
MusiPT_000823-T1	N	N	Y	Y	-	-	-	-	-	PHD-finger
MusiPT_000826-T1	N	N	Y	Y	-	-	-	-	-	-
MusiPT_000827-T1	N	N	Y	Y	-	-	-	-	-	-
MusiPT_000828-T1	N	N	Y	Y	-	-	-	-	-	-
MusiPT_000829-T1	N	N	Y	Y	-	-	-	-	-	-
MusiPT_000830-T1	N	N	Y	Y	-	-	-	-	-	-
MusiPT_000831-T1	N	N	Y	Y	-	-	-	-	-	-
MusiPT_000832-T1	N	N	Y	Y	-	-	-	-	-	-
MusiPT_000833-T1	N	N	Y	Y	-	-	-	-	-	-
MusiPT_000834-T1	N	N	Y	Y	-	-	-	-	-	-
MusiPT_000835-T1	N	N	Y	Y	-	-	-	-	-	-
MusiPT_000836-T1	N	N	Y	Y	-	-	-	-	-	-
MusiPT_000837-T1	N	N	Y	Y	-	-	-	-	-	-
MusiPT_000838-T1	N	N	Y	Y	-	-	-	-	-	-
MusiPT_000839-T1	N	N	N	N	-	-	-	-	-	Ring finger domain
MusiPT_000840-T1	N	N	Y	Y	-	-	-	-	-	-
MusiPT_000841-T1	N	N	Y	Y	-	-	-	-	-	-
MusiPT_000842-T1	N	N	Y	Y	-	-	-	-	-	-
MusiPT_000843-T1	N	N	Y	N	-	-	-	-	-	-
MusiPT_000844-T1	N	N	N	N	-	-	-	-	-	-
MusiPT_000845-T1	N	N	Y	N	-	-	-	-	-	-
MusiPT_000846-T1	N	N	Y	Y	-	-	-	-	-	-
MusiPT_000847-T1	N	N	Y	Y	-	-	-	-	-	-
MusiPT_000848-T1	N	N	Y	Y	-	-	-	-	-	-
MusiPT_000849-T1	N	N	Y	N	-	-	-	-	-	-
MusiPT_000850-T1	N	N	Y	Y	-	-	-	-	-	-
MusiPT_000851-T1	N	N	Y	Y	-	-	-	-	-	-
MusiPT_000852-T1	N	N	Y	Y	-	-	-	-	-	-
MusiPT_000857-T1	N	N	Y	Y	-	-	-	-	-	-
MusiPT_000858-T1	N	N	Y	Y	-	-	-	-	-	-
MusiPT_000859-T1	N	N	Y	N	-	-	-	-	-	-
MusiPT_000860-T1	N	N	Y	Y	-	-	-	-	-	-
MusiPT_000861-T1	N	N	Y	Y	-	-	-	-	-	-
MusiPT_000862-T1	N	N	Y	Y	-	-	-	-	-	-
MusiPT_001039-T1	N	N	Y	Y	-	-	-	-	-	-
MusiPT_001040-T1	N	N	Y	Y	-	-	-	-	-	-
MusiPT_001041-T1	N	N	N	N	-	-	-	-	-	-
MusiPT_001042-T1	N	N	Y	Y	-	-	-	-	-	-
MusiPT_001043-T1	N	N	Y	Y	-	-	-	-	-	-
MusiPT_001053-T1	N	N	Y	Y	-	-	-	-	-	-
MusiPT_001082-T1	N	N	Y	Y	-	-	-	-	-	-
MusiPT_001083-T1	N	N	Y	Y	-	-	-	-	-	-
MusiPT_001111-T1	N	N	Y	Y	-	-	-	-	-	-
MusiPT_001112-T1	N	N	Y	Y	-	-	-	-	-	Zinc knuckle
MusiPT_001113-T1	N	N	Y	Y	-	-	-	-	-	-
MusiPT_001114-T1	N	N	N	N	-	-	-	-	-	-
MusiPT_001327-T1	N	N	N	N	-	-	-	-	-	-
MusiPT_001328-T1	N	N	N	N	-	-	-	-	-	-
MusiPT_001329-T1	N	N	Y	N	-	-	-	-	-	-
MusiPT_001330-T1	N	N	Y	Y	-	-	-	-	-	-
MusiPT_001483-T1	N	N	Y	Y	-	-	-	-	-	-
MusiPT_001496-T1	N	N	Y	N	-	-	-	-	-	-
MusiPT_001497-T1	N	N	Y	Y	-	-	-	-	-	-
MusiPT_001498-T1	N	N	N	N	-	-	-	-	-	-
MusiPT_001499-T1	N	N	N	N	-	-	-	-	-	-
MusiPT_001500-T1	N	N	N	N	-	-	-	-	-	-
MusiPT_001501-T1	N	N	Y	Y	-	-	-	-	-	-
MusiPT_001502-T1	N	N	N	N	-	-	-	-	-	-
MusiPT_001503-T1	N	N	N	N	-	-	-	-	-	-
MusiPT_001504-T1	N	N	Y	N	-	-	-	-	-	-
MusiPT_001505-T1	N	N	N	N	-	-	-	-	-	-
MusiPT_001506-T1	N	N	Y	N	-	-	-	-	-	-
MusiPT_001507-T1	N	N	Y	Y	-	-	-	-	-	-
MusiPT_001508-T1	N	N	Y	Y	-	-	-	-	-	-
MusiPT_001509-T1	N	N	Y	Y	-	-	-	-	-	-
MusiPT_001510-T1	N	N	N	N	-	-	-	-	-	-
MusiPT_001511-T1	N	N	Y	Y	-	-	-	-	-	-
MusiPT_001517-T1	N	N	Y	N	-	-	-	-	-	-
MusiPT_001644-T1	N	N	Y	Y	C	-	-	-	oxidoreductase	Styrene monooxygenase A putative substrate binding domain
MusiPT_001645-T1	N	N	Y	Y	P	-	-	-	Cyanate permease	Major Facilitator Superfamily
MusiPT_001646-T1	N	N	Y	Y	C	-	ko00920	-	Alkanesulfonate monooxygenase	Luciferase-like monooxygenase;NMT1/THI5 like
MusiPT_001647-T1	N	N	Y	Y	P	-	ko00920,ko02010	-	ABC-type nitrate sulfonate bicarbonate transport system, permease component	Binding-protein-dependent transport system inner membrane component
MusiPT_001648-T1	N	N	N	N	-	-	-	-	-	-
MusiPT_001649-T1	N	N	N	N	-	-	-	-	-	-
MusiPT_001650-T1	N	N	Y	N	-	-	-	-	-	-
MusiPT_001651-T1	N	N	Y	N	-	-	-	-	-	-
MusiPT_001652-T1	N	N	Y	N	-	-	-	-	-	Ecdysteroid kinase-like family
MusiPT_001653-T1	N	N	Y	Y	-	-	-	-	-	-
MusiPT_001654-T1	N	N	N	N	-	-	-	-	-	Ring finger domain
MusiPT_001655-T1	N	N	Y	Y	-	-	-	-	-	PHD-finger
MusiPT_001656-T1	N	N	Y	Y	-	-	-	-	-	-
MusiPT_001657-T1	N	N	Y	N	-	-	-	-	-	-
MusiPT_001658-T1	N	N	Y	N	-	-	-	-	-	-
MusiPT_001659-T1	N	N	Y	Y	-	-	-	-	-	-
MusiPT_001660-T1	N	N	Y	Y	-	-	-	-	-	-
MusiPT_001661-T1	N	N	Y	Y	-	-	-	-	-	-
MusiPT_001662-T1	N	N	Y	Y	-	-	-	-	-	-
MusiPT_001663-T1	N	N	Y	Y	-	-	-	-	-	-
MusiPT_001664-T1	N	N	Y	Y	-	-	-	-	-	-
MusiPT_001665-T1	N	N	Y	Y	-	-	-	-	-	-
MusiPT_001666-T1	N	N	Y	Y	-	-	-	-	-	-
MusiPT_001667-T1	N	N	Y	Y	-	-	-	-	-	-
MusiPT_001668-T1	N	N	Y	Y	-	-	-	-	-	-
MusiPT_001669-T1	N	N	N	N	-	-	-	-	-	-
MusiPT_001670-T1	N	N	N	N	-	-	-	-	-	-
MusiPT_001671-T1	N	N	Y	N	-	-	-	-	-	-
MusiPT_001672-T1	N	N	Y	Y	-	-	-	-	-	-
MusiPT_001673-T1	N	N	Y	Y	-	-	-	-	-	-
MusiPT_001674-T1	N	N	Y	Y	-	-	-	-	-	DNA/RNA non-specific endonuclease
MusiPT_001675-T1	N	N	Y	Y	V	-	ko04210	-	DNA RNA non-specific endonuclease	DNA/RNA non-specific endonuclease
MusiPT_001676-T1	N	N	Y	Y	-	-	-	-	-	-
MusiPT_001677-T1	N	N	Y	N	-	-	-	-	-	-
MusiPT_001678-T1	N	N	Y	N	-	-	-	-	-	-
MusiPT_001679-T1	N	N	Y	N	-	-	-	-	-	-
MusiPT_001680-T1	N	N	Y	Y	-	-	-	-	-	-
MusiPT_001681-T1	N	N	Y	Y	-	-	-	-	-	F-box-like
MusiPT_001682-T1	N	N	Y	N	-	-	-	-	-	-
MusiPT_001683-T1	N	N	Y	N	-	-	-	-	-	-
MusiPT_001684-T1	N	N	Y	Y	-	-	-	-	-	-
MusiPT_001685-T1	N	N	N	N	-	-	-	-	-	-
MusiPT_001686-T1	N	N	N	N	-	-	-	-	-	-
MusiPT_001687-T1	N	N	Y	Y	-	-	-	-	-	-
MusiPT_001688-T1	N	N	Y	Y	-	-	-	-	-	-
MusiPT_001689-T1	N	N	Y	Y	-	-	-	-	-	-
MusiPT_001690-T1	N	N	Y	Y	-	-	-	-	-	-
MusiPT_001691-T1	N	N	Y	Y	-	-	-	-	-	-
MusiPT_001692-T1	N	N	Y	Y	-	-	-	-	-	-
MusiPT_001693-T1	N	N	N	N	-	-	-	-	-	-
MusiPT_001694-T1	N	N	Y	Y	-	-	-	-	-	-
MusiPT_001695-T1	N	N	Y	Y	-	-	-	-	-	-
MusiPT_001696-T1	N	N	Y	N	-	-	-	-	-	-
MusiPT_001697-T1	N	N	Y	Y	P	GO:0003008,GO:0003674,GO:0005215,GO:0005216,GO:0005261,GO:0005272,GO:0005575,GO:0005623,GO:0005886,GO:0006810,GO:0006811,GO:0006812,GO:0006814,GO:0007600,GO:0007610,GO:0007626,GO:0008150,GO:0008324,GO:0008345,GO:0009581,GO:0009582,GO:0009605,GO:0009612,GO:0009628,GO:0015075,GO:0015077,GO:0015081,GO:0015267,GO:0015318,GO:0015672,GO:0016020,GO:0016021,GO:0019233,GO:0022803,GO:0022838,GO:0022857,GO:…	-	-	Amiloride-sensitive sodium channel	-
MusiPT_001698-T1	N	N	N	N	C	GO:0003008,GO:0003674,GO:0005215,GO:0005216,GO:0005261,GO:0005272,GO:0005575,GO:0005623,GO:0005886,GO:0006810,GO:0006811,GO:0006812,GO:0006814,GO:0006950,GO:0007600,GO:0007610,GO:0007626,GO:0007638,GO:0008150,GO:0008324,GO:0008345,GO:0009581,GO:0009582,GO:0009605,GO:0009612,GO:0009628,GO:0015075,GO:0015077,GO:0015081,GO:0015267,GO:0015276,GO:0015280,GO:0015318,GO:0015672,GO:0016020,GO:0016021,GO:…	-	-	sodium channel activity	Amiloride-sensitive sodium channel
MusiPT_001699-T1	N	N	N	N	-	-	-	-	-	-
MusiPT_001700-T1	N	N	Y	Y	-	-	-	-	-	-
MusiPT_001701-T1	N	N	Y	Y	-	-	-	-	-	-
MusiPT_001702-T1	N	N	Y	Y	-	-	-	-	-	-
MusiPT_001746-T1	N	N	Y	Y	-	-	-	-	-	-
MusiPT_001750-T1	N	N	N	N	-	-	-	-	-	-
MusiPT_001751-T1	N	N	N	N	-	-	-	-	-	-
MusiPT_001752-T1	N	N	N	N	O	GO:0000003,GO:0002027,GO:0003006,GO:0003007,GO:0003674,GO:0003824,GO:0004175,GO:0004222,GO:0005488,GO:0005575,GO:0005576,GO:0005615,GO:0006508,GO:0006807,GO:0006996,GO:0006997,GO:0007275,GO:0007276,GO:0007281,GO:0007283,GO:0007286,GO:0007289,GO:0007291,GO:0007349,GO:0007507,GO:0007552,GO:0008016,GO:0008150,GO:0008152,GO:0008233,GO:0008237,GO:0008238,GO:0008241,GO:0008270,GO:0009605,GO:0009607,GO:…	ko04614,ko04924,ko05142,ko05410	-	peptidyl-dipeptidase activity. It is involved in the biological process described with proteolysis	Angiotensin-converting enzyme
MusiPT_001859-T1	N	N	Y	Y	-	-	-	-	-	-
MusiPT_001860-T1	N	N	Y	Y	-	-	-	-	-	-
MusiPT_001865-T1	N	N	Y	Y	-	-	-	-	-	-
MusiPT_001868-T1	N	N	Y	Y	-	-	-	-	-	-
MusiPT_001889-T1	N	N	N	N	-	-	-	-	-	MULE transposase domain
MusiPT_001890-T1	N	N	N	N	-	-	-	-	-	-
MusiPT_001891-T1	N	N	Y	Y	-	-	-	-	-	-
MusiPT_001892-T1	N	N	Y	Y	-	-	-	-	-	-
MusiPT_001893-T1	N	N	N	N	-	-	-	-	-	-
MusiPT_001894-T1	N	N	Y	Y	-	-	-	-	-	-
MusiPT_001895-T1	N	N	Y	Y	-	-	-	-	-	-
MusiPT_001896-T1	N	N	Y	Y	-	-	-	-	-	-
MusiPT_001897-T1	N	N	Y	Y	-	-	-	-	-	-
MusiPT_001898-T1	N	N	Y	Y	O	GO:0000049,GO:0000060,GO:0000166,GO:0000209,GO:0000322,GO:0000323,GO:0000324,GO:0000329,GO:0002181,GO:0002376,GO:0003674,GO:0003676,GO:0003723,GO:0003824,GO:0005488,GO:0005515,GO:0005524,GO:0005575,GO:0005576,GO:0005618,GO:0005622,GO:0005623,GO:0005634,GO:0005681,GO:0005737,GO:0005739,GO:0005773,GO:0005774,GO:0005829,GO:0005844,GO:0005886,GO:0006403,GO:0006404,GO:0006412,GO:0006457,GO:0006464,GO:…	ko03040,ko04010,ko04141,ko04144,ko04213,ko04612,ko04915,ko05134,ko05145,ko05162,ko05164,ko05169	-	Belongs to the heat shock protein 70 family	Hsp70 protein
MusiPT_001899-T1	N	N	Y	Y	-	-	-	-	-	F-box-like
MusiPT_001900-T1	N	N	Y	Y	-	-	-	-	-	F-box-like
MusiPT_001901-T1	N	N	Y	Y	-	-	-	-	-	DNA/RNA non-specific endonuclease
MusiPT_001902-T1	N	N	Y	Y	-	-	-	-	-	DNA/RNA non-specific endonuclease
MusiPT_001903-T1	N	N	Y	Y	-	-	-	-	-	DNA/RNA non-specific endonuclease
MusiPT_001904-T1	N	N	Y	Y	F	-	ko04210	-	DNA/RNA non-specific endonuclease	DNA/RNA non-specific endonuclease
MusiPT_001905-T1	N	N	Y	Y	F	-	ko04210	-	DNA/RNA non-specific endonuclease	DNA/RNA non-specific endonuclease
MusiPT_001906-T1	N	N	Y	Y	F	-	ko04210	-	DNA/RNA non-specific endonuclease	DNA/RNA non-specific endonuclease
MusiPT_001907-T1	N	N	Y	Y	-	-	-	-	-	DNA/RNA non-specific endonuclease
MusiPT_001908-T1	N	N	Y	Y	-	-	-	-	-	-
MusiPT_001909-T1	N	N	Y	Y	-	-	-	-	-	-
MusiPT_001911-T1	Y	Y	N	N	-	-	-	-	-	-
MusiPT_001912-T1	N	Y	N	N	-	-	-	-	-	-
MusiPT_001913-T1	Y	Y	N	N	-	-	-	-	-	-
MusiPT_001914-T1	Y	Y	Y	Y	-	-	-	-	-	-
MusiPT_001915-T1	Y	Y	Y	N	-	-	-	-	-	JmjC domain, hydroxylase
MusiPT_001916-T1	Y	Y	Y	N	-	-	-	-	-	-
MusiPT_001917-T1	Y	Y	Y	Y	-	-	-	-	-	-
MusiPT_001918-T1	Y	Y	Y	Y	-	-	-	-	-	-
MusiPT_001919-T1	Y	Y	Y	N	-	-	-	-	-	-
MusiPT_001920-T1	Y	Y	Y	N	-	-	-	-	-	Myb/SANT-like DNA-binding domain
MusiPT_001921-T1	N	Y	N	N	-	-	-	-	-	-
MusiPT_001922-T1	Y	Y	Y	Y	-	-	-	-	-	-
MusiPT_001923-T1	N	Y	N	N	-	-	-	-	-	-
MusiPT_001924-T1	N	Y	Y	Y	-	-	-	-	-	-
MusiPT_001925-T1	Y	Y	Y	Y	-	-	-	-	-	-
MusiPT_001926-T1	Y	Y	Y	N	-	-	-	-	-	-
MusiPT_001927-T1	Y	Y	Y	N	-	-	-	-	-	-
MusiPT_001928-T1	Y	Y	Y	N	-	-	-	-	-	-
MusiPT_001929-T1	Y	Y	N	N	-	-	-	-	-	-
MusiPT_001930-T1	N	Y	N	N	-	-	-	-	-	-
MusiPT_001931-T1	N	Y	N	N	-	-	-	-	-	-
MusiPT_001932-T1	N	Y	Y	Y	-	-	-	-	-	-
MusiPT_001933-T1	Y	Y	Y	Y	-	-	-	-	-	-
MusiPT_001934-T1	Y	Y	N	N	-	-	-	-	-	-
MusiPT_001935-T1	Y	Y	N	N	-	-	-	-	-	-
MusiPT_001936-T1	Y	Y	Y	Y	-	-	-	-	-	-
MusiPT_001937-T1	N	Y	Y	Y	-	-	-	-	-	-
MusiPT_001938-T1	N	Y	Y	Y	-	-	-	-	-	-
MusiPT_001939-T1	Y	Y	Y	Y	-	-	-	-	-	-
MusiPT_001940-T1	Y	Y	Y	Y	-	-	-	-	-	-
MusiPT_001941-T1	Y	Y	Y	N	-	-	-	-	-	-
MusiPT_001942-T1	Y	Y	Y	Y	-	-	-	-	-	-
MusiPT_001943-T1	N	Y	N	N	-	-	-	-	-	-
MusiPT_001944-T1	N	Y	Y	Y	-	-	-	-	-	-
MusiPT_001945-T1	Y	Y	Y	N	-	-	-	-	-	-
MusiPT_001946-T1	Y	Y	Y	N	-	-	-	-	-	-
MusiPT_001947-T1	Y	Y	Y	Y	-	-	-	-	-	-
MusiPT_001948-T1	Y	Y	Y	Y	-	-	-	-	-	-
MusiPT_001949-T1	Y	Y	N	N	-	-	-	-	-	-
MusiPT_001950-T1	Y	Y	N	N	-	-	-	-	-	-
MusiPT_001951-T1	Y	Y	N	N	-	-	-	-	-	-
MusiPT_001952-T1	N	Y	N	N	-	-	-	-	-	-
MusiPT_001953-T1	Y	Y	Y	Y	-	-	-	-	-	-
MusiPT_001954-T1	Y	Y	Y	Y	-	-	-	-	-	-
MusiPT_001955-T1	Y	Y	Y	Y	-	-	-	-	-	-
MusiPT_001956-T1	Y	Y	Y	Y	-	-	-	-	-	-
MusiPT_001957-T1	Y	Y	N	N	-	-	-	-	-	-
MusiPT_001958-T1	Y	Y	Y	Y	-	-	-	-	-	-
MusiPT_001959-T1	Y	Y	N	N	-	-	-	-	-	-
MusiPT_001960-T1	Y	Y	N	N	-	-	-	-	-	-
MusiPT_001961-T1	Y	Y	N	N	-	-	-	-	-	-
MusiPT_001962-T1	Y	Y	Y	Y	-	-	-	-	-	-
MusiPT_001963-T1	N	Y	N	N	-	-	-	-	-	-
MusiPT_001964-T1	N	Y	N	N	-	-	-	-	-	-
MusiPT_001965-T1	Y	Y	Y	Y	-	-	-	-	-	-
MusiPT_001966-T1	Y	Y	Y	Y	-	-	-	-	-	NADAR domain
MusiPT_001967-T1	Y	Y	Y	Y	-	-	-	-	-	-
MusiPT_001968-T1	Y	Y	N	N	V	GO:0003674,GO:0003824,GO:0004721,GO:0006464,GO:0006470,GO:0006793,GO:0006796,GO:0006807,GO:0008138,GO:0008150,GO:0008152,GO:0009987,GO:0016311,GO:0016787,GO:0016788,GO:0016791,GO:0019538,GO:0036211,GO:0042578,GO:0043170,GO:0043412,GO:0044237,GO:0044238,GO:0044260,GO:0044267,GO:0071704,GO:0140096,GO:1901564	ko04010	-	Belongs to the protein-tyrosine phosphatase family. Non-receptor class dual specificity subfamily	Dual specificity phosphatase, catalytic domain
MusiPT_001969-T1	N	Y	Y	N	-	-	-	-	-	-
MusiPT_001970-T1	Y	Y	N	N	V	GO:0003674,GO:0003824,GO:0004721,GO:0006464,GO:0006470,GO:0006793,GO:0006796,GO:0006807,GO:0008138,GO:0008150,GO:0008152,GO:0009987,GO:0016311,GO:0016787,GO:0016788,GO:0016791,GO:0019538,GO:0036211,GO:0042578,GO:0043170,GO:0043412,GO:0044237,GO:0044238,GO:0044260,GO:0044267,GO:0071704,GO:0140096,GO:1901564	ko04010	-	Belongs to the protein-tyrosine phosphatase family. Non-receptor class dual specificity subfamily	Dual specificity phosphatase, catalytic domain
MusiPT_001971-T1	Y	Y	Y	N	-	-	-	-	-	CD36 family
MusiPT_001972-T1	N	Y	N	N	T	-	-	-	CD36 family	CD36 family
MusiPT_001973-T1	Y	Y	Y	Y	-	-	-	-	-	-
MusiPT_001974-T1	Y	Y	Y	Y	-	-	-	-	-	Zinc knuckle
MusiPT_001975-T1	Y	Y	Y	Y	-	-	-	-	-	NADAR domain
MusiPT_001976-T1	Y	Y	N	N	-	-	-	-	-	SAM domain (Sterile alpha motif)
MusiPT_001977-T1	Y	Y	Y	Y	-	-	-	-	-	-
MusiPT_001978-T1	Y	Y	Y	Y	-	-	-	-	-	-
MusiPT_001979-T1	Y	Y	Y	Y	-	-	-	-	-	-
MusiPT_001980-T1	Y	Y	N	N	-	-	-	-	-	-
MusiPT_001981-T1	Y	Y	Y	Y	-	-	-	-	-	-
MusiPT_001982-T1	Y	Y	Y	N	-	-	-	-	-	-
MusiPT_001983-T1	Y	Y	Y	Y	-	-	-	-	-	-
MusiPT_001984-T1	Y	Y	N	N	O	GO:0000003,GO:0000045,GO:0000323,GO:0001775,GO:0001894,GO:0002252,GO:0002263,GO:0002274,GO:0002275,GO:0002283,GO:0002366,GO:0002376,GO:0002443,GO:0002444,GO:0002446,GO:0002478,GO:0002495,GO:0002504,GO:0003006,GO:0003674,GO:0003824,GO:0004175,GO:0004190,GO:0004197,GO:0004252,GO:0005488,GO:0005515,GO:0005575,GO:0005576,GO:0005615,GO:0005622,GO:0005623,GO:0005737,GO:0005764,GO:0005768,GO:0005770,GO:…	ko04071,ko04140,ko04142,ko04210,ko04915,ko05152	-	aspartic-type endopeptidase activity. It is involved in the biological process described with proteolysis	Eukaryotic aspartyl protease
MusiPT_001985-T1	Y	Y	N	N	-	-	-	-	-	-
MusiPT_001986-T1	N	Y	Y	Y	-	-	-	-	-	-
MusiPT_001987-T1	N	Y	N	N	-	-	-	-	-	-
MusiPT_001988-T1	Y	Y	N	N	-	-	-	-	-	-
MusiPT_001989-T1	Y	Y	N	N	-	-	-	-	-	-
MusiPT_001990-T1	Y	Y	Y	Y	-	-	-	-	-	-
MusiPT_001991-T1	Y	Y	Y	Y	-	-	-	-	-	-
MusiPT_001992-T1	Y	Y	Y	Y	-	-	-	-	-	-
MusiPT_001993-T1	Y	Y	Y	Y	-	-	-	-	-	-
MusiPT_001994-T1	N	Y	Y	Y	-	-	-	-	-	-
MusiPT_001995-T1	Y	Y	Y	Y	-	-	-	-	-	-
MusiPT_001996-T1	Y	Y	Y	N	-	-	-	-	-	-
MusiPT_001997-T1	Y	Y	Y	Y	-	-	-	-	-	-
MusiPT_001998-T1	Y	Y	Y	Y	-	-	-	-	-	-
MusiPT_001999-T1	Y	Y	Y	Y	-	-	-	-	-	-
MusiPT_002000-T1	Y	Y	Y	Y	-	-	-	-	-	-
MusiPT_002001-T1	Y	Y	N	N	-	-	-	-	-	-
MusiPT_002002-T1	Y	Y	Y	N	S	-	-	-	YqaJ-like viral recombinase domain	-
MusiPT_002003-T1	Y	Y	Y	Y	-	-	-	-	-	-
MusiPT_002004-T1	Y	Y	N	N	-	-	-	-	-	-
MusiPT_002005-T1	Y	Y	N	N	-	-	-	-	-	-
MusiPT_002006-T1	N	Y	Y	Y	-	-	-	-	-	-
MusiPT_002007-T1	N	Y	Y	Y	-	-	-	-	-	-
MusiPT_002008-T1	N	Y	Y	Y	-	-	-	-	-	-
MusiPT_002009-T1	Y	Y	Y	Y	O	GO:0000209,GO:0001932,GO:0001934,GO:0001959,GO:0001961,GO:0002682,GO:0002684,GO:0003674,GO:0003824,GO:0004842,GO:0005488,GO:0005515,GO:0005575,GO:0005622,GO:0005623,GO:0005634,GO:0005737,GO:0005829,GO:0006464,GO:0006508,GO:0006511,GO:0006807,GO:0006915,GO:0006950,GO:0007154,GO:0007165,GO:0008150,GO:0008152,GO:0008219,GO:0009056,GO:0009057,GO:0009893,GO:0009894,GO:0009966,GO:0009967,GO:0009987,GO:…	ko04120	-	free ubiquitin chain polymerization	Ubiquitin-conjugating enzyme
MusiPT_002010-T1	Y	Y	Y	Y	-	-	-	-	-	MULE transposase domain;Ring finger domain
MusiPT_002011-T1	Y	Y	Y	Y	-	-	-	-	-	-
MusiPT_002012-T1	Y	Y	Y	Y	-	-	-	-	-	-
MusiPT_002013-T1	Y	Y	Y	Y	-	-	-	-	-	-
MusiPT_002014-T1	Y	Y	N	N	-	-	-	-	-	-
MusiPT_002015-T1	Y	Y	Y	N	-	-	-	-	-	-
MusiPT_002016-T1	N	Y	Y	Y	-	-	-	-	-	-
MusiPT_002017-T1	Y	Y	N	N	-	-	-	-	-	-
MusiPT_002018-T1	Y	Y	N	N	-	-	-	-	-	Myb/SANT-like DNA-binding domain
MusiPT_002019-T1	N	Y	Y	Y	-	-	-	-	-	-
MusiPT_002020-T1	N	Y	Y	Y	-	-	-	-	-	-
MusiPT_002021-T1	Y	Y	Y	N	-	-	-	-	-	-
MusiPT_002022-T1	Y	Y	N	N	-	-	-	-	-	MULE transposase domain
MusiPT_002023-T1	Y	Y	Y	Y	-	-	-	-	-	-
MusiPT_002024-T1	Y	Y	N	N	-	-	-	-	-	-
MusiPT_002025-T1	Y	Y	Y	Y	-	-	-	-	-	-
MusiPT_002026-T1	Y	Y	Y	Y	-	-	-	-	-	-
MusiPT_002027-T1	Y	Y	Y	N	-	-	-	-	-	-
MusiPT_002028-T1	Y	Y	N	N	-	-	-	-	-	-
MusiPT_002029-T1	Y	Y	N	N	-	-	-	-	-	-
MusiPT_002030-T1	Y	Y	N	N	-	-	-	-	-	-
MusiPT_002031-T1	Y	Y	Y	Y	-	-	-	-	-	-
MusiPT_002032-T1	Y	Y	Y	N	-	-	-	-	-	-
MusiPT_002033-T1	Y	Y	Y	Y	-	-	-	-	-	-
MusiPT_002034-T1	Y	Y	Y	Y	-	-	-	-	-	-
MusiPT_002035-T1	N	Y	Y	Y	-	-	-	-	-	-
MusiPT_002036-T1	Y	Y	N	N	-	-	-	-	-	-
MusiPT_002039-T1	Y	Y	Y	N	-	-	-	-	-	-
MusiPT_002065-T1	Y	Y	N	N	-	-	-	-	-	-
MusiPT_002066-T1	Y	Y	N	N	-	-	-	-	-	-
MusiPT_002067-T1	Y	Y	N	N	-	-	-	-	-	-
MusiPT_002068-T1	Y	Y	Y	Y	-	-	-	-	-	-
MusiPT_002069-T1	Y	Y	N	N	-	-	-	-	-	-
MusiPT_002070-T1	Y	Y	Y	Y	-	-	-	-	-	-
MusiPT_002071-T1	Y	Y	N	N	-	-	-	-	-	Fibronectin type III domain
MusiPT_002072-T1	Y	Y	Y	Y	-	-	-	-	-	-
MusiPT_002073-T1	N	Y	Y	Y	-	-	-	-	-	-
MusiPT_002074-T1	Y	Y	N	N	-	-	-	-	-	-
MusiPT_002075-T1	N	Y	Y	Y	-	-	-	-	-	-
MusiPT_002076-T1	Y	Y	N	N	-	-	-	-	-	-
MusiPT_002077-T1	N	Y	Y	Y	-	-	-	-	-	-
MusiPT_002078-T1	N	Y	N	N	-	-	-	-	-	-
MusiPT_002079-T1	N	Y	Y	Y	-	-	-	-	-	-
MusiPT_002080-T1	Y	Y	N	N	-	-	-	-	-	7tm Odorant receptor
MusiPT_002081-T1	Y	Y	N	N	Q	GO:0003674,GO:0003824,GO:0004497,GO:0005575,GO:0005622,GO:0005623,GO:0005737,GO:0005783,GO:0005789,GO:0006082,GO:0006690,GO:0008150,GO:0008152,GO:0009987,GO:0012505,GO:0016020,GO:0016491,GO:0019752,GO:0031984,GO:0042175,GO:0043226,GO:0043227,GO:0043229,GO:0043231,GO:0043436,GO:0044237,GO:0044281,GO:0044422,GO:0044424,GO:0044425,GO:0044432,GO:0044444,GO:0044446,GO:0044464,GO:0055114,GO:0071704,GO:…	ko00590,ko01100	-	cytochrome P450	Cytochrome P450
MusiPT_002082-T1	N	Y	N	N	-	-	-	-	-	-
MusiPT_002083-T1	N	Y	N	N	-	-	-	-	-	-
MusiPT_002084-T1	Y	Y	N	N	-	-	-	-	-	-
MusiPT_002085-T1	N	Y	N	N	-	-	-	-	-	-
MusiPT_002086-T1	N	Y	Y	N	-	-	-	-	-	-
MusiPT_002087-T1	N	Y	N	N	-	-	-	-	-	-
MusiPT_002088-T1	Y	Y	N	N	O	GO:0003674,GO:0003824,GO:0004180,GO:0004181,GO:0005575,GO:0005576,GO:0005615,GO:0006508,GO:0006807,GO:0007586,GO:0008150,GO:0008152,GO:0008233,GO:0008235,GO:0008237,GO:0008238,GO:0016787,GO:0019538,GO:0032501,GO:0043170,GO:0044238,GO:0044421,GO:0070011,GO:0071704,GO:0140096,GO:1901564	ko04972,ko04974	-	Zn_pept	Carboxypeptidase activation peptide;Zinc carboxypeptidase
MusiPT_002089-T1	Y	Y	Y	N	-	-	-	-	-	-
MusiPT_002090-T1	Y	Y	Y	N	-	-	-	-	-	-
MusiPT_002091-T1	Y	Y	N	N	-	-	-	-	-	BED zinc finger
MusiPT_002092-T1	Y	Y	Y	N	-	-	-	-	-	-
MusiPT_002093-T1	Y	Y	Y	N	-	-	-	-	-	-
MusiPT_002094-T1	Y	Y	Y	N	-	-	-	-	-	SWIM zinc finger
MusiPT_002095-T1	Y	Y	N	N	-	-	-	-	-	-
MusiPT_002096-T1	Y	Y	N	N	-	-	-	-	-	-
MusiPT_002097-T1	Y	Y	N	N	-	-	-	-	-	-
MusiPT_002098-T1	Y	Y	Y	Y	-	-	-	-	-	-
MusiPT_002111-T1	Y	Y	Y	Y	-	-	-	-	-	-
MusiPT_002112-T1	Y	Y	Y	Y	-	-	-	-	-	-
MusiPT_002125-T1	Y	Y	N	N	-	-	-	-	-	-
MusiPT_002126-T1	Y	Y	N	N	-	-	-	-	-	-
MusiPT_002127-T1	Y	Y	N	N	-	-	-	-	-	-
MusiPT_002128-T1	Y	Y	N	N	-	-	-	-	-	-
MusiPT_002129-T1	Y	Y	N	N	-	-	-	-	-	-
MusiPT_002130-T1	N	Y	N	N	-	-	-	-	-	-
MusiPT_002131-T1	Y	Y	N	N	-	-	-	-	-	-
MusiPT_002132-T1	Y	Y	Y	N	G	GO:0003674,GO:0003824,GO:0004553,GO:0005575,GO:0005622,GO:0005623,GO:0005737,GO:0008422,GO:0009507,GO:0009536,GO:0015923,GO:0015925,GO:0015926,GO:0015928,GO:0016162,GO:0016787,GO:0016798,GO:0043226,GO:0043227,GO:0043229,GO:0043231,GO:0044424,GO:0044444,GO:0044464,GO:0097599	ko00460,ko00500,ko00940,ko01100,ko01110	GH1	Belongs to the glycosyl hydrolase 1 family	Glycosyl hydrolase family 1
MusiPT_002133-T1	N	Y	Y	Y	-	-	-	-	-	-
MusiPT_002134-T1	Y	Y	N	N	G	GO:0001666,GO:0003002,GO:0003674,GO:0005215,GO:0005575,GO:0005623,GO:0005886,GO:0006810,GO:0006811,GO:0006820,GO:0006950,GO:0007275,GO:0007389,GO:0007444,GO:0007447,GO:0007450,GO:0008150,GO:0009628,GO:0009888,GO:0009953,GO:0016020,GO:0016021,GO:0022857,GO:0031224,GO:0032501,GO:0032502,GO:0035220,GO:0035222,GO:0035295,GO:0036293,GO:0044425,GO:0044464,GO:0048190,GO:0048513,GO:0048731,GO:0048856,GO:…	ko04142	-	Major Facilitator Superfamily	Major Facilitator Superfamily
MusiPT_002135-T1	Y	Y	N	N	G	GO:0001666,GO:0003002,GO:0003674,GO:0005215,GO:0005575,GO:0005623,GO:0005886,GO:0006810,GO:0006811,GO:0006820,GO:0006950,GO:0007275,GO:0007389,GO:0007444,GO:0007447,GO:0007450,GO:0008150,GO:0009628,GO:0009888,GO:0009953,GO:0016020,GO:0016021,GO:0022857,GO:0031224,GO:0032501,GO:0032502,GO:0035220,GO:0035222,GO:0035295,GO:0036293,GO:0044425,GO:0044464,GO:0048190,GO:0048513,GO:0048731,GO:0048856,GO:…	ko04142	-	Major Facilitator Superfamily	Major Facilitator Superfamily
MusiPT_002136-T1	N	Y	N	N	-	-	-	-	-	-
MusiPT_002137-T1	N	Y	Y	Y	-	-	-	-	-	-
MusiPT_002138-T1	Y	Y	Y	Y	-	-	-	-	-	-
MusiPT_002139-T1	Y	Y	Y	Y	-	-	-	-	-	-
MusiPT_002140-T1	Y	Y	Y	Y	-	-	-	-	-	-
MusiPT_002141-T1	Y	Y	Y	N	-	-	-	-	-	-
MusiPT_002142-T1	Y	Y	Y	N	-	-	-	-	-	-
MusiPT_002143-T1	N	Y	Y	N	-	-	-	-	-	-
MusiPT_002144-T1	Y	Y	Y	Y	-	-	-	-	-	-
MusiPT_002145-T1	Y	Y	N	N	-	-	-	-	-	-
MusiPT_002146-T1	Y	Y	N	N	-	-	-	-	-	Trypsin
MusiPT_002147-T1	Y	Y	Y	N	-	-	-	-	-	-
MusiPT_002148-T1	Y	Y	Y	Y	-	-	-	-	-	-
MusiPT_002149-T1	Y	Y	Y	Y	-	-	-	-	-	-
MusiPT_002150-T1	Y	Y	Y	Y	-	-	-	-	-	-
MusiPT_002151-T1	Y	Y	Y	Y	-	-	-	-	-	-
MusiPT_002152-T1	Y	Y	Y	N	-	-	-	-	-	-
MusiPT_002153-T1	Y	Y	Y	Y	-	-	-	-	-	-
MusiPT_002156-T1	N	Y	Y	Y	-	-	-	-	-	-
MusiPT_002161-T1	Y	Y	Y	N	-	-	-	-	-	-
MusiPT_002165-T1	Y	Y	Y	N	-	-	-	-	-	-
MusiPT_002166-T1	Y	Y	Y	Y	-	-	-	-	-	-
MusiPT_002167-T1	Y	Y	Y	Y	-	-	-	-	-	-
MusiPT_002168-T1	Y	Y	N	N	-	-	-	-	-	-
MusiPT_002169-T1	Y	Y	N	N	-	-	-	-	-	-
MusiPT_002170-T1	Y	Y	N	N	-	-	-	-	-	Trypsin
MusiPT_002171-T1	Y	Y	N	N	-	-	-	-	-	-
MusiPT_002172-T1	N	Y	Y	Y	-	-	-	-	-	-
MusiPT_002173-T1	N	Y	N	N	-	-	-	-	-	Domain of unknown function (DUF4806)
MusiPT_002174-T1	Y	Y	Y	Y	-	-	-	-	-	-
MusiPT_002175-T1	Y	Y	N	N	-	-	-	-	-	-
MusiPT_002176-T1	Y	Y	Y	N	-	-	-	-	-	-
MusiPT_002177-T1	N	Y	Y	N	-	-	-	-	-	-
MusiPT_002178-T1	Y	Y	Y	Y	-	-	-	-	-	-
MusiPT_002179-T1	Y	Y	Y	Y	-	-	-	-	-	-
MusiPT_002180-T1	Y	Y	N	N	-	-	-	-	-	-
MusiPT_002181-T1	Y	Y	N	N	-	-	-	-	-	Myb/SANT-like DNA-binding domain
MusiPT_002182-T1	Y	Y	N	N	-	-	-	-	-	Ankyrin repeats (3 copies);PBP/GOBP family
MusiPT_002183-T1	Y	Y	Y	N	P	GO:0003008,GO:0003674,GO:0005215,GO:0005216,GO:0005261,GO:0005272,GO:0005575,GO:0005623,GO:0005886,GO:0006810,GO:0006811,GO:0006812,GO:0006814,GO:0007600,GO:0007610,GO:0007626,GO:0008150,GO:0008324,GO:0008345,GO:0009581,GO:0009582,GO:0009605,GO:0009612,GO:0009628,GO:0015075,GO:0015077,GO:0015081,GO:0015267,GO:0015318,GO:0015672,GO:0016020,GO:0016021,GO:0019233,GO:0022803,GO:0022838,GO:0022857,GO:…	-	-	Amiloride-sensitive sodium channel	Amiloride-sensitive sodium channel
MusiPT_002184-T1	Y	Y	Y	N	P	GO:0003008,GO:0003674,GO:0005215,GO:0005216,GO:0005261,GO:0005272,GO:0005575,GO:0005623,GO:0005886,GO:0006810,GO:0006811,GO:0006812,GO:0006814,GO:0007600,GO:0007610,GO:0007626,GO:0008150,GO:0008324,GO:0008345,GO:0009581,GO:0009582,GO:0009605,GO:0009612,GO:0009628,GO:0015075,GO:0015077,GO:0015081,GO:0015267,GO:0015318,GO:0015672,GO:0016020,GO:0016021,GO:0019233,GO:0022803,GO:0022838,GO:0022857,GO:…	-	-	Amiloride-sensitive sodium channel	-
MusiPT_002185-T1	Y	Y	Y	N	-	-	-	-	-	-
MusiPT_002186-T1	Y	Y	N	N	S	-	ko00140	-	Sulfotransferase domain	Sulfotransferase domain
MusiPT_002187-T1	Y	Y	N	N	S	-	ko00140	-	Sulfotransferase domain	Sulfotransferase domain
MusiPT_002188-T1	Y	Y	Y	N	L	-	ko00190,ko01100,ko04714,ko04723,ko05012	-	DDE superfamily endonuclease	DDE superfamily endonuclease
MusiPT_002189-T1	Y	Y	Y	N	-	-	-	-	-	-
MusiPT_002190-T1	Y	Y	Y	N	-	-	-	-	-	-
MusiPT_002191-T1	Y	Y	Y	Y	-	-	-	-	-	-
MusiPT_002192-T1	Y	Y	Y	N	-	-	-	-	-	-
MusiPT_002193-T1	Y	Y	Y	N	-	-	-	-	-	-
MusiPT_002194-T1	Y	Y	Y	Y	-	-	-	-	-	-
MusiPT_002195-T1	Y	Y	Y	Y	G	GO:0003674,GO:0003824,GO:0004553,GO:0008150,GO:0008152,GO:0008422,GO:0015926,GO:0016787,GO:0016798,GO:0071704,GO:1901135,GO:1901657	ko00052,ko00460,ko00500,ko00940,ko01100,ko01110,ko04973	-	Glycosyl hydrolase family 1	Glycosyl hydrolase family 1
MusiPT_002196-T1	Y	Y	Y	Y	-	-	-	-	-	-
MusiPT_002197-T1	N	Y	Y	N	-	-	-	-	-	-
MusiPT_002198-T1	Y	Y	N	N	-	-	-	-	-	Ankyrin repeats (3 copies);PBP/GOBP family
MusiPT_002199-T1	Y	Y	Y	N	P	GO:0003008,GO:0003674,GO:0005215,GO:0005216,GO:0005261,GO:0005272,GO:0005575,GO:0005623,GO:0005886,GO:0006810,GO:0006811,GO:0006812,GO:0006814,GO:0007600,GO:0007610,GO:0007626,GO:0008150,GO:0008324,GO:0008345,GO:0009581,GO:0009582,GO:0009605,GO:0009612,GO:0009628,GO:0015075,GO:0015077,GO:0015081,GO:0015267,GO:0015318,GO:0015672,GO:0016020,GO:0016021,GO:0019233,GO:0022803,GO:0022838,GO:0022857,GO:…	-	-	Belongs to the amiloride-sensitive sodium channel (TC 1.A.6) family	Amiloride-sensitive sodium channel
MusiPT_002200-T1	Y	Y	Y	N	P	GO:0003008,GO:0003674,GO:0005215,GO:0005216,GO:0005261,GO:0005272,GO:0005575,GO:0005623,GO:0005886,GO:0006810,GO:0006811,GO:0006812,GO:0006814,GO:0007600,GO:0007610,GO:0007626,GO:0008150,GO:0008324,GO:0008345,GO:0009581,GO:0009582,GO:0009605,GO:0009612,GO:0009628,GO:0015075,GO:0015077,GO:0015081,GO:0015267,GO:0015318,GO:0015672,GO:0016020,GO:0016021,GO:0019233,GO:0022803,GO:0022838,GO:0022857,GO:…	-	-	Belongs to the amiloride-sensitive sodium channel (TC 1.A.6) family	Amiloride-sensitive sodium channel
MusiPT_002201-T1	Y	Y	N	N	S	-	ko00140	-	Sulfotransferase domain	Sulfotransferase domain
MusiPT_002202-T1	Y	Y	Y	N	L	-	ko00190,ko01100,ko04714,ko04723,ko05012	-	DDE superfamily endonuclease	DDE superfamily endonuclease
MusiPT_002203-T1	Y	Y	Y	N	-	-	-	-	-	-
MusiPT_002204-T1	Y	Y	Y	N	-	-	-	-	-	-
MusiPT_002205-T1	Y	Y	Y	Y	-	-	-	-	-	-
MusiPT_002206-T1	Y	Y	Y	Y	-	-	-	-	-	-
MusiPT_002207-T1	Y	Y	Y	Y	G	GO:0003674,GO:0003824,GO:0004553,GO:0008150,GO:0008152,GO:0008422,GO:0015926,GO:0016787,GO:0016798,GO:0071704,GO:1901135,GO:1901657	ko00052,ko00460,ko00500,ko00940,ko01100,ko01110,ko04973	-	Glycosyl hydrolase family 1	Glycosyl hydrolase family 1
MusiPT_002208-T1	Y	Y	Y	Y	-	-	-	-	-	-
MusiPT_002209-T1	Y	Y	Y	Y	-	-	-	-	-	-
MusiPT_002210-T1	Y	Y	Y	Y	-	-	-	-	-	-
MusiPT_002211-T1	N	Y	N	N	-	-	-	-	-	-
MusiPT_002212-T1	N	Y	N	N	-	-	-	-	-	-
MusiPT_002213-T1	N	Y	N	N	-	-	-	-	-	-
MusiPT_002214-T1	N	Y	Y	Y	-	-	-	-	-	-
MusiPT_002215-T1	Y	Y	Y	Y	-	-	-	-	-	THAP domain
MusiPT_002216-T1	Y	Y	Y	N	O	GO:0000049,GO:0000060,GO:0000166,GO:0000209,GO:0000322,GO:0000323,GO:0000324,GO:0000329,GO:0002181,GO:0002376,GO:0003674,GO:0003676,GO:0003723,GO:0003824,GO:0005488,GO:0005515,GO:0005524,GO:0005575,GO:0005576,GO:0005618,GO:0005622,GO:0005623,GO:0005634,GO:0005681,GO:0005737,GO:0005739,GO:0005773,GO:0005774,GO:0005829,GO:0005844,GO:0005886,GO:0006403,GO:0006404,GO:0006412,GO:0006457,GO:0006464,GO:…	ko03040,ko04010,ko04141,ko04144,ko04213,ko04612,ko04915,ko05134,ko05145,ko05162,ko05164,ko05169	-	Belongs to the heat shock protein 70 family	Hsp70 protein
MusiPT_002217-T1	Y	Y	Y	N	O	GO:0001775,GO:0002252,GO:0002263,GO:0002274,GO:0002275,GO:0002283,GO:0002366,GO:0002376,GO:0002443,GO:0002444,GO:0002446,GO:0003674,GO:0003824,GO:0005488,GO:0005515,GO:0005575,GO:0005576,GO:0005622,GO:0005623,GO:0005737,GO:0005814,GO:0005815,GO:0005829,GO:0005856,GO:0006457,GO:0006810,GO:0006887,GO:0006950,GO:0006955,GO:0006986,GO:0008150,GO:0009266,GO:0009408,GO:0009628,GO:0009987,GO:0010033,GO:…	ko03040,ko04010,ko04141,ko04144,ko04213,ko04612,ko04915,ko05134,ko05145,ko05162,ko05164,ko05169	-	heat shock	Hsp70 protein
MusiPT_002218-T1	Y	Y	N	N	-	-	-	-	-	-
MusiPT_002219-T1	Y	Y	Y	Y	-	-	-	-	-	-
MusiPT_002220-T1	Y	Y	Y	Y	-	-	-	-	-	-
MusiPT_002221-T1	Y	Y	Y	Y	-	-	-	-	-	-
MusiPT_002228-T1	Y	Y	Y	Y	-	-	-	-	-	Trehalose receptor
MusiPT_002229-T1	N	Y	Y	Y	-	-	-	-	-	-
MusiPT_002230-T1	N	Y	Y	Y	-	-	-	-	-	-
MusiPT_002231-T1	N	Y	N	N	I	GO:0003674,GO:0003824,GO:0004771,GO:0004806,GO:0005575,GO:0005576,GO:0005615,GO:0005622,GO:0005623,GO:0005737,GO:0005783,GO:0005788,GO:0005811,GO:0005829,GO:0006066,GO:0006082,GO:0006139,GO:0006163,GO:0006464,GO:0006486,GO:0006629,GO:0006631,GO:0006637,GO:0006638,GO:0006639,GO:0006690,GO:0006692,GO:0006693,GO:0006694,GO:0006695,GO:0006725,GO:0006732,GO:0006753,GO:0006790,GO:0006793,GO:0006796,GO:…	ko00564,ko00981,ko00983,ko01100,ko04725	CE10	Belongs to the type-B carboxylesterase lipase family	Carboxylesterase family
MusiPT_002232-T1	Y	Y	N	N	I	GO:0003674,GO:0003824,GO:0006082,GO:0006629,GO:0006631,GO:0006633,GO:0008150,GO:0008152,GO:0008610,GO:0009058,GO:0009987,GO:0015645,GO:0016053,GO:0016874,GO:0016877,GO:0016878,GO:0019752,GO:0032787,GO:0043436,GO:0044237,GO:0044238,GO:0044249,GO:0044255,GO:0044281,GO:0044283,GO:0046394,GO:0071704,GO:0072330,GO:1901576	-	-	AMP-binding enzyme C-terminal domain	AMP-binding enzyme C-terminal domain;AMP-binding enzyme
MusiPT_002233-T1	Y	Y	Y	N	-	-	-	-	-	-
MusiPT_002234-T1	Y	Y	N	N	Q	GO:0002118,GO:0003674,GO:0003824,GO:0004497,GO:0005575,GO:0005622,GO:0005623,GO:0005737,GO:0005783,GO:0005789,GO:0006082,GO:0006091,GO:0006629,GO:0006631,GO:0006805,GO:0006950,GO:0006952,GO:0007610,GO:0008150,GO:0008152,GO:0009055,GO:0009266,GO:0009404,GO:0009410,GO:0009605,GO:0009607,GO:0009617,GO:0009628,GO:0009636,GO:0009987,GO:0010033,GO:0010243,GO:0012505,GO:0014070,GO:0014074,GO:0016020,GO:…	-	-	cytochrome P450	Cytochrome P450
MusiPT_002235-T1	N	Y	N	N	-	-	-	-	-	7tm Chemosensory receptor
MusiPT_002236-T1	Y	Y	Y	N	-	-	-	-	-	-
MusiPT_002237-T1	Y	Y	N	N	-	-	-	-	-	-
MusiPT_002238-T1	Y	Y	N	N	-	-	-	-	-	-
MusiPT_002239-T1	Y	Y	Y	N	-	-	-	-	-	-
MusiPT_002240-T1	Y	Y	N	N	-	-	-	-	-	-
MusiPT_002241-T1	Y	Y	Y	N	-	-	-	-	-	-
MusiPT_002243-T1	Y	Y	Y	Y	-	-	-	-	-	-
MusiPT_002244-T1	Y	Y	N	N	Q	GO:0001676,GO:0002933,GO:0003674,GO:0003824,GO:0004497,GO:0005488,GO:0005496,GO:0005506,GO:0005515,GO:0005575,GO:0005622,GO:0005623,GO:0005737,GO:0005783,GO:0005789,GO:0006066,GO:0006082,GO:0006629,GO:0006631,GO:0006633,GO:0006694,GO:0006706,GO:0006720,GO:0006721,GO:0006766,GO:0006775,GO:0006805,GO:0006807,GO:0008144,GO:0008150,GO:0008152,GO:0008202,GO:0008209,GO:0008289,GO:0008395,GO:0008610,GO:…	ko00140,ko00591,ko00830,ko00980,ko00982,ko00983,ko01100,ko05204	-	heme binding. It is involved in the biological process described with oxidation-reduction process	Cytochrome P450
MusiPT_002245-T1	Y	Y	Y	N	-	-	-	-	-	-
MusiPT_002246-T1	Y	Y	Y	N	-	-	-	-	-	-
MusiPT_002247-T1	Y	Y	N	N	I	-	-	-	AMP-binding enzyme C-terminal domain	AMP-binding enzyme C-terminal domain
MusiPT_002248-T1	Y	Y	N	N	-	-	-	-	-	-
MusiPT_002249-T1	Y	Y	Y	N	-	-	-	-	-	-
MusiPT_002250-T1	N	Y	N	N	-	-	-	-	-	-
MusiPT_002251-T1	N	Y	Y	Y	-	-	-	-	-	-
MusiPT_002252-T1	Y	Y	N	N	-	-	-	-	-	-
MusiPT_002253-T1	Y	Y	N	N	-	-	-	-	-	Ligand-gated ion channel
MusiPT_002254-T1	Y	Y	N	N	-	-	-	-	-	-
MusiPT_002255-T1	Y	Y	N	N	-	-	-	-	-	-
MusiPT_002256-T1	Y	Y	Y	Y	-	-	-	-	-	Prokaryotic RING finger family 4
MusiPT_002257-T1	Y	Y	Y	N	S	-	-	-	Myb/SANT-like DNA-binding domain	Myb/SANT-like DNA-binding domain
MusiPT_002258-T1	N	Y	N	N	-	-	-	-	-	-
MusiPT_002259-T1	Y	Y	N	N	-	-	-	-	-	MYND finger
MusiPT_002260-T1	Y	Y	N	N	-	-	-	-	-	Trypsin
MusiPT_002261-T1	N	Y	Y	Y	-	-	-	-	-	-
MusiPT_002262-T1	Y	Y	Y	N	-	-	-	-	-	-
MusiPT_002263-T1	Y	Y	Y	N	-	-	-	-	-	zinc-RING finger domain
MusiPT_002264-T1	Y	Y	N	N	-	-	-	-	-	-
MusiPT_002265-T1	Y	Y	N	N	-	-	-	-	-	-
MusiPT_002266-T1	N	Y	Y	Y	-	-	-	-	-	-
MusiPT_002267-T1	Y	Y	Y	N	-	-	-	-	-	zinc-RING finger domain
MusiPT_002268-T1	N	Y	N	N	-	-	-	-	-	-
MusiPT_002269-T1	Y	Y	N	N	-	-	-	-	-	-
MusiPT_002270-T1	Y	Y	N	N	-	-	-	-	-	-
MusiPT_002271-T1	N	Y	Y	Y	-	-	-	-	-	-
MusiPT_002272-T1	Y	Y	N	N	-	-	-	-	-	-
MusiPT_002273-T1	N	Y	Y	Y	-	-	-	-	-	-
MusiPT_002274-T1	Y	Y	Y	Y	-	-	-	-	-	-
MusiPT_002275-T1	N	Y	N	N	BT	GO:0005575,GO:0005622,GO:0005623,GO:0005737,GO:0044424,GO:0044464	-	-	Cupin superfamily protein	Cupin-like domain
MusiPT_002276-T1	N	N	N	N	S	-	-	-	MYND finger	MYND finger
MusiPT_002277-T1	N	N	Y	Y	-	-	-	-	-	-
MusiPT_002278-T1	N	N	N	N	-	-	-	-	-	-
MusiPT_002279-T1	N	N	N	N	-	-	-	-	-	-
MusiPT_002280-T1	N	N	Y	Y	-	-	-	-	-	-
MusiPT_002281-T1	N	N	Y	Y	-	-	-	-	-	-
MusiPT_002283-T1	N	N	N	N	S	GO:0005575,GO:0005622,GO:0005623,GO:0005634,GO:0005737,GO:0010494,GO:0032991,GO:0035770,GO:0036464,GO:0043226,GO:0043227,GO:0043228,GO:0043229,GO:0043231,GO:0043232,GO:0044424,GO:0044444,GO:0044464,GO:1990904	-	-	FAM195 family	FAM195 family
MusiPT_002284-T1	N	N	N	N	Z	GO:0000003,GO:0000146,GO:0000166,GO:0001726,GO:0002009,GO:0002165,GO:0002252,GO:0002253,GO:0002376,GO:0002429,GO:0002431,GO:0002433,GO:0002682,GO:0002684,GO:0002757,GO:0002764,GO:0002768,GO:0003006,GO:0003674,GO:0003774,GO:0003779,GO:0003824,GO:0005102,GO:0005488,GO:0005515,GO:0005516,GO:0005524,GO:0005543,GO:0005575,GO:0005622,GO:0005623,GO:0005634,GO:0005635,GO:0005643,GO:0005654,GO:0005730,GO:…	-	-	Unconventional myosin tail, actin- and lipid-binding	Myosin head (motor domain);Unconventional myosin tail, actin- and lipid-binding;IQ calmodulin-binding motif
MusiPT_002285-T1	N	N	N	N	A	GO:0003674,GO:0003676,GO:0003723,GO:0003729,GO:0005488,GO:0097159,GO:1901363	-	-	Trm2 tRNA methyltransferase 2 homolog A (S. cerevisiae)	tRNA (Uracil-5-)-methyltransferase
MusiPT_002286-T1	N	N	N	N	-	-	-	-	-	-
MusiPT_002287-T1	N	N	N	N	-	-	-	-	-	-
MusiPT_002288-T1	Y	N	N	N	O	-	-	-	Low-density lipoprotein receptor domain class A	Low-density lipoprotein receptor domain class A
MusiPT_002289-T1	N	N	Y	Y	-	-	-	-	-	-
MusiPT_002290-T1	N	N	N	N	K	GO:0000003,GO:0000122,GO:0000165,GO:0000976,GO:0000977,GO:0000978,GO:0000981,GO:0000982,GO:0000987,GO:0001012,GO:0001067,GO:0001077,GO:0001078,GO:0001227,GO:0001228,GO:0003674,GO:0003676,GO:0003677,GO:0003690,GO:0003700,GO:0003707,GO:0003712,GO:0003713,GO:0004879,GO:0005488,GO:0005515,GO:0005575,GO:0005622,GO:0005623,GO:0005634,GO:0005652,GO:0005654,GO:0005737,GO:0006139,GO:0006351,GO:0006352,GO:…	-	-	zinc ion binding. It is involved in the biological process described with steroid hormone mediated signaling pathway	Zinc finger, C4 type (two domains);Ligand-binding domain of nuclear hormone receptor
MusiPT_002291-T1	N	N	N	N	T	GO:0003674,GO:0003824,GO:0005575,GO:0005622,GO:0005623,GO:0005737,GO:0005783,GO:0005789,GO:0005829,GO:0005886,GO:0006464,GO:0006497,GO:0006505,GO:0006506,GO:0006629,GO:0006643,GO:0006644,GO:0006650,GO:0006661,GO:0006664,GO:0006793,GO:0006796,GO:0006807,GO:0008150,GO:0008152,GO:0008610,GO:0008654,GO:0009058,GO:0009059,GO:0009247,GO:0009987,GO:0012505,GO:0016020,GO:0016021,GO:0016254,GO:0016740,GO:…	ko00563,ko01100,ko04110,ko04114,ko04115,ko04151,ko04218,ko04391,ko04934,ko05161,ko05162,ko05165,ko05200,ko05203,ko05206,ko05215,ko05222,ko05226	-	Transferase activity. It is involved in the biological process described with GPI anchor biosynthetic process	Type I phosphodiesterase / nucleotide pyrophosphatase
MusiPT_002292-T1	N	N	N	N	Z	GO:0000375,GO:0000377,GO:0000381,GO:0000398,GO:0001527,GO:0003674,GO:0005488,GO:0005515,GO:0005575,GO:0005576,GO:0005622,GO:0005623,GO:0005634,GO:0006139,GO:0006396,GO:0006397,GO:0006725,GO:0006807,GO:0007346,GO:0008150,GO:0008152,GO:0008380,GO:0009987,GO:0010389,GO:0010467,GO:0010468,GO:0010564,GO:0016070,GO:0016071,GO:0019219,GO:0019222,GO:0031012,GO:0031323,GO:0032991,GO:0034641,GO:0043170,GO:…	-	-	Microfibril-associated/Pre-mRNA processing	Microfibril-associated/Pre-mRNA processing
MusiPT_002293-T1	N	N	N	N	K	GO:0000122,GO:0000993,GO:0001098,GO:0001099,GO:0003674,GO:0003676,GO:0003700,GO:0003723,GO:0003727,GO:0005488,GO:0005515,GO:0005575,GO:0005622,GO:0005623,GO:0005634,GO:0005654,GO:0005694,GO:0005700,GO:0005703,GO:0005705,GO:0006139,GO:0006325,GO:0006338,GO:0006351,GO:0006354,GO:0006355,GO:0006357,GO:0006366,GO:0006368,GO:0006396,GO:0006397,GO:0006725,GO:0006807,GO:0006996,GO:0008023,GO:0008150,GO:…	-	-	Component of the DRB sensitivity-inducing factor complex (DSIF complex), which regulates transcription elongation by RNA polymerase II	Spt4/RpoE2 zinc finger
MusiPT_002294-T1	Y	N	N	N	T	GO:0001669,GO:0002080,GO:0003674,GO:0003824,GO:0004620,GO:0005575,GO:0005576,GO:0005622,GO:0005623,GO:0005737,GO:0006575,GO:0006629,GO:0006644,GO:0006650,GO:0006658,GO:0006793,GO:0006796,GO:0006807,GO:0008150,GO:0008152,GO:0008970,GO:0009987,GO:0012505,GO:0012506,GO:0016020,GO:0016298,GO:0016787,GO:0016788,GO:0019637,GO:0030141,GO:0030659,GO:0030667,GO:0031090,GO:0031410,GO:0031982,GO:0036150,GO:…	ko04014	-	Phospholipase A1 member	Lipase
MusiPT_002295-T1	N	N	N	N	J	GO:0000003,GO:0000028,GO:0000075,GO:0000082,GO:0000184,GO:0000278,GO:0000956,GO:0001775,GO:0001776,GO:0001890,GO:0002181,GO:0002252,GO:0002260,GO:0002262,GO:0002263,GO:0002285,GO:0002286,GO:0002309,GO:0002366,GO:0002376,GO:0002520,GO:0002521,GO:0003006,GO:0003674,GO:0003676,GO:0003723,GO:0003729,GO:0003735,GO:0005198,GO:0005488,GO:0005515,GO:0005575,GO:0005622,GO:0005623,GO:0005634,GO:0005654,GO:…	ko01521,ko03010,ko04066,ko04150,ko04151,ko04371,ko04714,ko04910,ko05205	-	40S ribosomal protein	Ribosomal protein S6e
MusiPT_002296-T1	N	N	N	N	U	GO:0000139,GO:0001101,GO:0001505,GO:0001775,GO:0002252,GO:0002263,GO:0002274,GO:0002275,GO:0002283,GO:0002366,GO:0002376,GO:0002443,GO:0002444,GO:0002446,GO:0003008,GO:0003674,GO:0005488,GO:0005515,GO:0005575,GO:0005622,GO:0005623,GO:0005737,GO:0005768,GO:0005794,GO:0005802,GO:0005886,GO:0006810,GO:0006836,GO:0006886,GO:0006887,GO:0006892,GO:0006897,GO:0006955,GO:0007154,GO:0007267,GO:0007268,GO:…	-	-	Secretory carrier-associated membrane protein	SCAMP family
MusiPT_002297-T1	N	N	N	N	S	GO:0003674,GO:0003824,GO:0005575,GO:0005622,GO:0005623,GO:0005737,GO:0005739,GO:0005794,GO:0005829,GO:0005886,GO:0006464,GO:0006497,GO:0006807,GO:0007610,GO:0007626,GO:0008150,GO:0008152,GO:0009058,GO:0009059,GO:0009987,GO:0012505,GO:0016020,GO:0016043,GO:0016409,GO:0016417,GO:0016740,GO:0016746,GO:0016747,GO:0018345,GO:0019538,GO:0019706,GO:0019707,GO:0022607,GO:0030425,GO:0032501,GO:0034377,GO:…	-	-	Zinc ion binding	-
MusiPT_002298-T1	N	N	N	N	I	GO:0001817,GO:0002682,GO:0002683,GO:0002697,GO:0002698,GO:0002831,GO:0002832,GO:0003674,GO:0005102,GO:0005488,GO:0005515,GO:0005575,GO:0005622,GO:0005623,GO:0005634,GO:0005654,GO:0005737,GO:0005739,GO:0005829,GO:0006810,GO:0006811,GO:0006812,GO:0006836,GO:0008150,GO:0009966,GO:0009968,GO:0010646,GO:0010648,GO:0015695,GO:0015696,GO:0015871,GO:0023051,GO:0023057,GO:0031347,GO:0031348,GO:0031974,GO:…	-	-	It is involved in the biological process described with transport	CRAL/TRIO domain;PRELI-like family;CRAL/TRIO, N-terminal domain
MusiPT_002299-T1	Y	N	N	N	K	GO:0000981,GO:0003674,GO:0003676,GO:0003677,GO:0003700,GO:0005488,GO:0005575,GO:0005622,GO:0005623,GO:0005634,GO:0005737,GO:0005829,GO:0006139,GO:0006351,GO:0006355,GO:0006357,GO:0006366,GO:0006725,GO:0006807,GO:0008150,GO:0008152,GO:0008284,GO:0009058,GO:0009059,GO:0009889,GO:0009987,GO:0010467,GO:0010468,GO:0010556,GO:0016070,GO:0018130,GO:0019219,GO:0019222,GO:0019438,GO:0022603,GO:0031323,GO:…	-	-	Transcription factor	Zinc finger, C2H2 type
MusiPT_002300-T1	N	N	Y	Y	-	-	-	-	-	-
MusiPT_002301-T1	N	N	N	N	K	GO:0000981,GO:0002009,GO:0002165,GO:0003674,GO:0003676,GO:0003677,GO:0003700,GO:0005488,GO:0005575,GO:0005622,GO:0005623,GO:0005634,GO:0006355,GO:0006357,GO:0007275,GO:0007444,GO:0007478,GO:0007480,GO:0007552,GO:0007560,GO:0008150,GO:0009653,GO:0009791,GO:0009886,GO:0009887,GO:0009888,GO:0009889,GO:0010468,GO:0010556,GO:0019219,GO:0019222,GO:0031323,GO:0031326,GO:0032501,GO:0032502,GO:0035107,GO:…	-	-	C2H2-type zinc finger	Zinc finger, C2H2 type
MusiPT_002302-T1	N	N	N	N	J	GO:0000166,GO:0002576,GO:0003674,GO:0003824,GO:0005488,GO:0005524,GO:0005575,GO:0005576,GO:0005622,GO:0005623,GO:0005737,GO:0005813,GO:0005815,GO:0005829,GO:0005856,GO:0006139,GO:0006163,GO:0006725,GO:0006753,GO:0006793,GO:0006796,GO:0006807,GO:0006810,GO:0006887,GO:0008144,GO:0008150,GO:0008152,GO:0009117,GO:0009123,GO:0009126,GO:0009141,GO:0009144,GO:0009150,GO:0009161,GO:0009167,GO:0009199,GO:…	-	-	Hydrolyzes ATP, and can also hydrolyze GTP with lower efficiency. Has lower affinity for GTP	Protein of unknown function (DUF933);50S ribosome-binding GTPase
MusiPT_002303-T1	N	N	N	N	S	GO:0001505,GO:0001678,GO:0001889,GO:0002237,GO:0003008,GO:0003013,GO:0003018,GO:0003674,GO:0005488,GO:0005543,GO:0005575,GO:0005622,GO:0005623,GO:0005737,GO:0005813,GO:0005815,GO:0005856,GO:0005929,GO:0005930,GO:0006810,GO:0006928,GO:0006935,GO:0006996,GO:0007017,GO:0007018,GO:0007275,GO:0008015,GO:0008104,GO:0008150,GO:0008289,GO:0009605,GO:0009607,GO:0009617,GO:0009636,GO:0009743,GO:0009746,GO:…	-	-	Anaphase-promoting complex subunit 4 WD40 domain	Sulfotransferase family
MusiPT_002304-T1	Y	N	N	N	-	-	-	-	-	Tudor domain;RNA recognition motif. (a.k.a. RRM, RBD, or RNP domain)
MusiPT_002305-T1	N	N	N	N	-	-	-	-	-	YEATS family;ANC1 homology domain (AHD)
MusiPT_002306-T1	N	N	N	N	S	GO:0000003,GO:0001708,GO:0001764,GO:0002119,GO:0002164,GO:0003006,GO:0003674,GO:0003700,GO:0005575,GO:0005622,GO:0005623,GO:0005634,GO:0006355,GO:0006915,GO:0006928,GO:0007154,GO:0007165,GO:0007166,GO:0007264,GO:0007265,GO:0007267,GO:0007275,GO:0007399,GO:0007548,GO:0008150,GO:0008219,GO:0009653,GO:0009791,GO:0009889,GO:0009987,GO:0010468,GO:0010556,GO:0012501,GO:0016055,GO:0016477,GO:0019219,GO:…	-	-	Broad-Complex, Tramtrack and Bric a brac	-
MusiPT_002307-T1	N	N	N	N	S	GO:0000375,GO:0000377,GO:0000398,GO:0005575,GO:0005622,GO:0005623,GO:0005634,GO:0005654,GO:0006139,GO:0006396,GO:0006397,GO:0006725,GO:0006807,GO:0008150,GO:0008152,GO:0008380,GO:0009987,GO:0010467,GO:0016070,GO:0016071,GO:0016604,GO:0016607,GO:0031974,GO:0031981,GO:0032991,GO:0034641,GO:0043170,GO:0043226,GO:0043227,GO:0043229,GO:0043231,GO:0043233,GO:0044237,GO:0044238,GO:0044422,GO:0044424,GO:…	-	-	Metal ion binding	CCCH-type zinc finger
MusiPT_002308-T1	N	N	Y	Y	-	-	-	-	-	-
MusiPT_002309-T1	N	N	N	N	-	-	-	-	-	-
MusiPT_002310-T1	N	N	N	N	H	GO:0003674,GO:0003824,GO:0004733,GO:0006081,GO:0006725,GO:0006732,GO:0006766,GO:0006767,GO:0006793,GO:0006796,GO:0006807,GO:0008150,GO:0008152,GO:0009058,GO:0009108,GO:0009110,GO:0009987,GO:0016491,GO:0016638,GO:0016641,GO:0017144,GO:0018130,GO:0019438,GO:0019637,GO:0034641,GO:0042364,GO:0042816,GO:0042819,GO:0042822,GO:0042823,GO:0044237,GO:0044249,GO:0044271,GO:0044281,GO:0044283,GO:0046184,GO:…	ko00750,ko01100,ko01120	-	Pyridoxamine 5'-phosphate oxidase	Pyridoxamine 5'-phosphate oxidase
MusiPT_002311-T1	N	N	N	N	C	GO:0000166,GO:0003674,GO:0003824,GO:0004457,GO:0004458,GO:0005488,GO:0005575,GO:0005622,GO:0005623,GO:0005737,GO:0005739,GO:0005759,GO:0006082,GO:0006089,GO:0006091,GO:0006103,GO:0006807,GO:0008150,GO:0008152,GO:0009987,GO:0010035,GO:0010038,GO:0010042,GO:0010043,GO:0015980,GO:0016491,GO:0016614,GO:0016898,GO:0019516,GO:0019538,GO:0019752,GO:0022900,GO:0022904,GO:0031974,GO:0032025,GO:0032787,GO:…	-	-	UDP-N-acetylmuramate dehydrogenase activity. It is involved in the biological process described with oxidation-reduction process	FAD binding domain;FAD linked oxidases, C-terminal domain
MusiPT_002312-T1	Y	N	N	N	Q	GO:0000003,GO:0001408,GO:0001409,GO:0001504,GO:0001505,GO:0003008,GO:0003674,GO:0003824,GO:0005215,GO:0005275,GO:0005345,GO:0005346,GO:0005395,GO:0005575,GO:0005622,GO:0005623,GO:0005737,GO:0005886,GO:0006576,GO:0006725,GO:0006726,GO:0006727,GO:0006807,GO:0006810,GO:0006811,GO:0006812,GO:0006820,GO:0006836,GO:0006856,GO:0006862,GO:0006863,GO:0007610,GO:0007611,GO:0007613,GO:0007617,GO:0007618,GO:…	-	-	ATPase activity. It is involved in the biological process described with transport	ABC-2 type transporter;ABC transporter
MusiPT_002313-T1	N	N	Y	Y	Q	GO:0000003,GO:0001408,GO:0001409,GO:0001504,GO:0001505,GO:0003008,GO:0003674,GO:0003824,GO:0005215,GO:0005275,GO:0005345,GO:0005346,GO:0005395,GO:0005575,GO:0005622,GO:0005623,GO:0005737,GO:0005886,GO:0006576,GO:0006725,GO:0006726,GO:0006727,GO:0006807,GO:0006810,GO:0006811,GO:0006812,GO:0006820,GO:0006836,GO:0006856,GO:0006862,GO:0006863,GO:0007610,GO:0007611,GO:0007613,GO:0007617,GO:0007618,GO:…	-	-	ABC-2 type transporter	-
MusiPT_002314-T1	N	N	N	N	-	-	-	-	-	Myb/SANT-like DNA-binding domain;BESS motif
MusiPT_002315-T1	N	N	N	N	A	GO:0000122,GO:0000375,GO:0000377,GO:0000380,GO:0000381,GO:0000398,GO:0000956,GO:0001837,GO:0002376,GO:0002682,GO:0002697,GO:0002831,GO:0003674,GO:0003676,GO:0003682,GO:0003712,GO:0003713,GO:0003723,GO:0003724,GO:0003729,GO:0003730,GO:0003824,GO:0004004,GO:0004386,GO:0005102,GO:0005488,GO:0005515,GO:0005516,GO:0005575,GO:0005622,GO:0005623,GO:0005634,GO:0005654,GO:0005681,GO:0005694,GO:0005700,GO:…	ko03040,ko05202,ko05205	-	Belongs to the DEAD box helicase family	DEAD/DEAH box helicase;Helicase conserved C-terminal domain
MusiPT_002316-T1	N	N	N	N	-	-	-	-	-	-
MusiPT_002317-T1	N	N	N	N	O	-	-	-	Zinc-dependent metalloprotease	Astacin (Peptidase family M12A)
MusiPT_002318-T1	N	N	N	N	O	GO:0003674,GO:0003824,GO:0004842,GO:0005488,GO:0005515,GO:0005575,GO:0005622,GO:0005623,GO:0005634,GO:0005737,GO:0005829,GO:0006355,GO:0006464,GO:0006807,GO:0008134,GO:0008150,GO:0008152,GO:0008270,GO:0009889,GO:0009987,GO:0010468,GO:0010556,GO:0016567,GO:0016740,GO:0019219,GO:0019222,GO:0019538,GO:0019787,GO:0031323,GO:0031326,GO:0032446,GO:0036211,GO:0043167,GO:0043169,GO:0043170,GO:0043226,GO:…	-	-	Zinc ion binding	RWD domain
MusiPT_002319-T1	N	N	N	N	-	-	-	-	-	-
MusiPT_002320-T1	N	N	Y	Y	-	-	-	-	-	-
MusiPT_002321-T1	N	N	Y	Y	-	-	-	-	-	-
MusiPT_002322-T1	N	N	N	N	-	-	-	-	-	-
MusiPT_002324-T1	N	N	N	N	-	-	-	-	-	-
MusiPT_002325-T1	N	N	N	N	-	GO:0003008,GO:0007600,GO:0007606,GO:0007608,GO:0007610,GO:0008150,GO:0009636,GO:0010033,GO:0030534,GO:0032501,GO:0042221,GO:0042493,GO:0045471,GO:0046677,GO:0048149,GO:0050877,GO:0050896,GO:0097305,GO:1901700	-	-	-	-
MusiPT_002326-T1	N	N	N	N	S	-	-	-	Domain of unknown function (DUF4779)	Domain of unknown function (DUF4779)
MusiPT_002327-T1	N	N	Y	Y	-	-	-	-	-	-
MusiPT_002328-T1	N	N	N	N	-	-	-	-	-	Farnesoic acid 0-methyl transferase;Neurotransmitter-gated ion-channel transmembrane region;Neurotransmitter-gated ion-channel ligand binding domain
MusiPT_002329-T1	N	N	N	N	-	-	-	-	-	-
MusiPT_002330-T1	N	N	N	N	K	GO:0002376,GO:0002520,GO:0005575,GO:0005622,GO:0005623,GO:0005634,GO:0005635,GO:0007275,GO:0007399,GO:0007417,GO:0007420,GO:0008150,GO:0008284,GO:0009653,GO:0009887,GO:0009987,GO:0012505,GO:0022008,GO:0030097,GO:0030154,GO:0031967,GO:0031975,GO:0032501,GO:0032502,GO:0042127,GO:0042475,GO:0042476,GO:0043226,GO:0043227,GO:0043229,GO:0043231,GO:0044422,GO:0044424,GO:0044428,GO:0044446,GO:0044464,GO:…	-	-	Rogdi leucine zipper containing protein	Rogdi leucine zipper containing protein
MusiPT_002331-T1	Y	N	Y	N	G	GO:0001523,GO:0001889,GO:0001972,GO:0002237,GO:0002526,GO:0003008,GO:0003674,GO:0003824,GO:0004857,GO:0005080,GO:0005488,GO:0005496,GO:0005501,GO:0005504,GO:0005515,GO:0005575,GO:0005622,GO:0005623,GO:0005634,GO:0005635,GO:0005640,GO:0005737,GO:0005783,GO:0005789,GO:0005886,GO:0005887,GO:0005975,GO:0005996,GO:0006063,GO:0006082,GO:0006109,GO:0006629,GO:0006631,GO:0006706,GO:0006711,GO:0006720,GO:…	ko00040,ko00053,ko00140,ko00565,ko00600,ko00830,ko00860,ko00980,ko00982,ko00983,ko01100,ko01110,ko05204	GT1	UDP-glucoronosyl and UDP-glucosyl transferase	UDP-glucoronosyl and UDP-glucosyl transferase
MusiPT_002332-T1	N	N	N	N	-	-	-	-	-	-
MusiPT_002333-T1	N	N	N	N	-	-	-	-	-	-
MusiPT_002334-T1	N	N	N	N	S	GO:0000902,GO:0000904,GO:0005575,GO:0005623,GO:0005886,GO:0006928,GO:0006935,GO:0007275,GO:0007399,GO:0007409,GO:0007411,GO:0008150,GO:0009605,GO:0009653,GO:0009987,GO:0016020,GO:0016021,GO:0016043,GO:0022008,GO:0030030,GO:0030154,GO:0030182,GO:0030424,GO:0030426,GO:0030427,GO:0031175,GO:0031224,GO:0031290,GO:0032501,GO:0032502,GO:0032989,GO:0032990,GO:0033267,GO:0040011,GO:0042221,GO:0042330,GO:…	-	-	Thrombospondin type 1 repeats	Thrombospondin type 1 domain
MusiPT_002335-T1	N	N	Y	Y	-	-	-	-	-	-
MusiPT_002337-T1	N	N	N	N	I	GO:0001676,GO:0003674,GO:0003824,GO:0004321,GO:0004467,GO:0005575,GO:0005622,GO:0005623,GO:0005737,GO:0005777,GO:0006082,GO:0006139,GO:0006163,GO:0006164,GO:0006629,GO:0006631,GO:0006633,GO:0006637,GO:0006725,GO:0006732,GO:0006753,GO:0006790,GO:0006793,GO:0006796,GO:0006807,GO:0008150,GO:0008152,GO:0008610,GO:0009058,GO:0009108,GO:0009117,GO:0009150,GO:0009152,GO:0009165,GO:0009259,GO:0009260,GO:…	ko00130,ko00360,ko00940,ko01100,ko01110	-	catalytic activity. It is involved in the biological process described with metabolic process	AMP-binding enzyme C-terminal domain;AMP-binding enzyme
MusiPT_002338-T1	N	N	N	N	S	GO:0002028,GO:0008150,GO:0010959,GO:0032879,GO:0043269,GO:0050789,GO:0051049,GO:0065007	-	-	regulation of sodium ion transport	-
MusiPT_002339-T1	N	N	N	N	S	GO:0002028,GO:0003674,GO:0005488,GO:0005515,GO:0005575,GO:0005623,GO:0005886,GO:0008150,GO:0010959,GO:0016020,GO:0019899,GO:0032879,GO:0043269,GO:0044464,GO:0050789,GO:0051049,GO:0051117,GO:0065007,GO:0071944	-	-	Na,K-Atpase Interacting protein	Na,K-Atpase Interacting protein
MusiPT_002340-T1	N	N	N	N	S	-	-	-	Proteasome assembly chaperone 4	Proteasome assembly chaperone 4
MusiPT_002341-T1	N	N	N	N	-	-	-	-	-	F-box-like
MusiPT_002342-T1	N	N	N	N	-	-	-	-	-	Neurotransmitter-gated ion-channel ligand binding domain;Farnesoic acid 0-methyl transferase
MusiPT_002343-T1	N	N	Y	Y	-	-	-	-	-	-
MusiPT_002344-T1	N	N	N	N	-	-	-	-	-	Chitin binding Peritrophin-A domain
MusiPT_002345-T1	N	N	N	N	S	GO:0003008,GO:0003674,GO:0005215,GO:0005326,GO:0005575,GO:0005623,GO:0005886,GO:0005887,GO:0006810,GO:0006811,GO:0006812,GO:0006820,GO:0006836,GO:0007610,GO:0007611,GO:0007613,GO:0008150,GO:0008324,GO:0008509,GO:0008514,GO:0008519,GO:0009914,GO:0010646,GO:0010648,GO:0010817,GO:0015075,GO:0015101,GO:0015220,GO:0015695,GO:0015696,GO:0015711,GO:0015870,GO:0015871,GO:0015893,GO:0016020,GO:0016021,GO:…	ko05231	-	Transmembrane transporter activity. It is involved in the biological process described with transmembrane transport	Major Facilitator Superfamily
MusiPT_002346-T1	N	N	N	N	F	GO:0001889,GO:0002244,GO:0002376,GO:0002520,GO:0002521,GO:0003674,GO:0003824,GO:0004017,GO:0005575,GO:0005622,GO:0005623,GO:0005634,GO:0005737,GO:0005739,GO:0005740,GO:0005743,GO:0005758,GO:0005829,GO:0005929,GO:0006091,GO:0006119,GO:0006139,GO:0006144,GO:0006163,GO:0006164,GO:0006172,GO:0006725,GO:0006753,GO:0006793,GO:0006796,GO:0006807,GO:0007275,GO:0007399,GO:0007417,GO:0007420,GO:0008150,GO:…	ko00230,ko00730,ko01100,ko01110,ko01130	-	Catalyzes the reversible transfer of the terminal phosphate group between ATP and AMP. Plays an important role in cellular energy homeostasis and in adenine nucleotide metabolism. Adenylate kinase activity is critical for regulation of the phosphate utilization and the AMP de novo biosynthesis pathways	Adenylate kinase;Adenylate kinase, active site lid
MusiPT_002347-T1	N	N	N	N	J	GO:0000049,GO:0001936,GO:0001937,GO:0002376,GO:0002791,GO:0002793,GO:0003674,GO:0003676,GO:0003723,GO:0005102,GO:0005125,GO:0005488,GO:0005515,GO:0005575,GO:0005576,GO:0005615,GO:0005622,GO:0005623,GO:0005737,GO:0005829,GO:0006082,GO:0006139,GO:0006399,GO:0006412,GO:0006418,GO:0006518,GO:0006520,GO:0006725,GO:0006807,GO:0006928,GO:0006935,GO:0006950,GO:0006952,GO:0006954,GO:0007154,GO:0007165,GO:…	-	-	Putative tRNA binding domain	Putative tRNA binding domain
MusiPT_002348-T1	N	N	N	N	O	GO:0000139,GO:0003674,GO:0003824,GO:0004175,GO:0004222,GO:0005575,GO:0005622,GO:0005623,GO:0005737,GO:0005783,GO:0005789,GO:0005794,GO:0006066,GO:0006355,GO:0006357,GO:0006508,GO:0006629,GO:0006807,GO:0006950,GO:0006984,GO:0006986,GO:0006991,GO:0007154,GO:0007165,GO:0008150,GO:0008152,GO:0008202,GO:0008203,GO:0008233,GO:0008237,GO:0009889,GO:0009891,GO:0009893,GO:0009987,GO:0010033,GO:0010467,GO:…	ko04141	-	metalloendopeptidase activity. It is involved in the biological process described with proteolysis	Peptidase family M50
MusiPT_002349-T1	N	N	N	N	-	-	-	-	-	-
MusiPT_002350-T1	Y	N	N	N	-	-	-	-	-	-
MusiPT_002351-T1	Y	N	N	N	-	-	-	-	-	-
MusiPT_002352-T1	Y	N	Y	N	I	GO:0005575,GO:0005576	-	-	DUF1943	Lipoprotein amino terminal region;von Willebrand factor type D domain;Vitellinogen, open beta-sheet
MusiPT_002353-T1	N	N	N	N	P	GO:0003674,GO:0005215,GO:0005575,GO:0005623,GO:0005886,GO:0005887,GO:0006575,GO:0006725,GO:0006807,GO:0006810,GO:0006811,GO:0006820,GO:0008150,GO:0008152,GO:0008509,GO:0008514,GO:0009914,GO:0009987,GO:0010817,GO:0015075,GO:0015291,GO:0015347,GO:0015349,GO:0015711,GO:0016020,GO:0016021,GO:0018958,GO:0022804,GO:0022857,GO:0031224,GO:0031226,GO:0034220,GO:0042403,GO:0042445,GO:0043252,GO:0044237,GO:…	-	-	Solute carrier organic anion transporter family, member	Organic Anion Transporter Polypeptide (OATP) family;Kazal-type serine protease inhibitor domain
MusiPT_002354-T1	N	N	N	N	A	GO:0000003,GO:0000226,GO:0000278,GO:0000280,GO:0000375,GO:0000377,GO:0000398,GO:0000910,GO:0000932,GO:0002119,GO:0002164,GO:0003002,GO:0003006,GO:0003674,GO:0003676,GO:0003723,GO:0003727,GO:0003729,GO:0003730,GO:0005488,GO:0005515,GO:0005575,GO:0005622,GO:0005623,GO:0005634,GO:0005737,GO:0005829,GO:0005844,GO:0006139,GO:0006396,GO:0006397,GO:0006401,GO:0006412,GO:0006417,GO:0006518,GO:0006725,GO:…	ko03013,ko03015,ko03018	-	Binds the poly(A) tail of mRNA	Poly-adenylate binding protein, unique domain;RNA recognition motif. (a.k.a. RRM, RBD, or RNP domain)
MusiPT_002355-T1	N	N	N	N	PT	GO:0000003,GO:0001505,GO:0001655,GO:0001822,GO:0001889,GO:0001932,GO:0001933,GO:0002009,GO:0002165,GO:0003674,GO:0003824,GO:0004341,GO:0005488,GO:0005509,GO:0005575,GO:0005576,GO:0005622,GO:0005623,GO:0005634,GO:0005737,GO:0005829,GO:0005975,GO:0005996,GO:0006082,GO:0006109,GO:0006469,GO:0006732,GO:0006766,GO:0006767,GO:0006873,GO:0006874,GO:0006875,GO:0006950,GO:0007275,GO:0007276,GO:0007283,GO:…	ko00030,ko00053,ko00930,ko01100,ko01110,ko01120,ko01130,ko01200,ko01220	-	Regucalcin	SMP-30/Gluconolactonase/LRE-like region
MusiPT_002356-T1	N	N	N	N	G	GO:0003333,GO:0003674,GO:0005215,GO:0005342,GO:0005575,GO:0005623,GO:0005886,GO:0005887,GO:0006725,GO:0006726,GO:0006727,GO:0006810,GO:0006811,GO:0006820,GO:0006865,GO:0008028,GO:0008055,GO:0008150,GO:0008152,GO:0008509,GO:0008514,GO:0009058,GO:0009914,GO:0009987,GO:0010817,GO:0015075,GO:0015171,GO:0015291,GO:0015318,GO:0015349,GO:0015711,GO:0015718,GO:0015801,GO:0015849,GO:0016020,GO:0016021,GO:…	ko04919,ko04974	-	It is involved in the biological process described with transmembrane transport	Major Facilitator Superfamily
MusiPT_002357-T1	N	N	N	N	-	-	-	-	-	-
MusiPT_002358-T1	Y	N	N	N	-	-	-	-	-	7 transmembrane receptor (rhodopsin family)
MusiPT_002359-T1	N	N	N	N	-	-	-	-	-	7 transmembrane receptor (rhodopsin family)
MusiPT_002360-T1	Y	N	Y	N	-	-	-	-	-	Polyprenyl synthetase
MusiPT_002361-T1	Y	N	Y	N	H	GO:0000003,GO:0001558,GO:0003674,GO:0003824,GO:0004161,GO:0004337,GO:0004659,GO:0005575,GO:0005622,GO:0005623,GO:0005634,GO:0005654,GO:0005737,GO:0005739,GO:0005759,GO:0005777,GO:0005829,GO:0006066,GO:0006629,GO:0006644,GO:0006694,GO:0006695,GO:0006720,GO:0006721,GO:0006793,GO:0006796,GO:0006928,GO:0007276,GO:0008150,GO:0008152,GO:0008202,GO:0008203,GO:0008299,GO:0008354,GO:0008610,GO:0008654,GO:…	ko00900,ko01100,ko01110,ko01130,ko05164,ko05166	-	Belongs to the FPP GGPP synthase family	Polyprenyl synthetase
MusiPT_002362-T1	Y	N	Y	N	G	-	ko00010,ko00460,ko00500,ko00940,ko01100,ko01110	GT1	Belongs to the glycosyl hydrolase 1 family	Glycosyl hydrolase family 1
MusiPT_002363-T1	Y	N	N	N	I	-	ko00061,ko01100,ko01212,ko04152,ko04910	-	Acyl transferase domain	Acyl transferase domain;Beta-ketoacyl synthase, N-terminal domain;Thioesterase domain
MusiPT_002364-T1	Y	N	Y	Y	G	-	-	-	Belongs to the glycosyl hydrolase 1 family	Glycosyl hydrolase family 1
MusiPT_002365-T1	Y	N	Y	Y	-	-	-	-	-	Zinc finger, C2H2 type;Pentatricopeptide repeat domain
MusiPT_002366-T1	N	N	Y	Y	-	-	-	-	-	-
MusiPT_002367-T1	N	N	N	N	-	-	-	-	-	-
MusiPT_002368-T1	Y	N	N	N	O	GO:0003674,GO:0003824,GO:0004175,GO:0004252,GO:0005575,GO:0005622,GO:0005623,GO:0005737,GO:0006508,GO:0006807,GO:0008150,GO:0008152,GO:0008233,GO:0008236,GO:0016787,GO:0017171,GO:0019538,GO:0043170,GO:0044238,GO:0044424,GO:0044464,GO:0070011,GO:0071704,GO:0140096,GO:1901564	ko04080,ko04972,ko04974,ko05164	-	Belongs to the peptidase S1 family	Trypsin
MusiPT_002369-T1	N	N	N	N	W	GO:0001654,GO:0001726,GO:0001745,GO:0001751,GO:0001754,GO:0003674,GO:0005102,GO:0005198,GO:0005488,GO:0005515,GO:0005575,GO:0005622,GO:0005623,GO:0005634,GO:0005737,GO:0005856,GO:0005886,GO:0006996,GO:0007154,GO:0007275,GO:0007399,GO:0007417,GO:0007423,GO:0008022,GO:0008092,GO:0008150,GO:0008307,GO:0008582,GO:0009653,GO:0009887,GO:0009987,GO:0016010,GO:0016013,GO:0016020,GO:0016043,GO:0019904,GO:…	-	-	PDZ domain (Also known as DHR or GLGF)	-
MusiPT_002370-T1	Y	N	Y	Y	-	-	-	-	-	-
MusiPT_002371-T1	Y	N	Y	Y	-	-	-	-	-	-
MusiPT_002372-T1	Y	N	Y	Y	-	-	-	-	-	-
MusiPT_002373-T1	N	N	Y	Y	-	-	-	-	-	-
MusiPT_002374-T1	N	N	N	N	P	-	-	-	voltage-gated potassium channel activity	-
MusiPT_002375-T1	N	N	N	N	P	GO:0001700,GO:0002027,GO:0003008,GO:0003012,GO:0003013,GO:0003015,GO:0003674,GO:0005215,GO:0005216,GO:0005244,GO:0005249,GO:0005261,GO:0005267,GO:0005488,GO:0005515,GO:0005516,GO:0005575,GO:0005622,GO:0005623,GO:0005737,GO:0005886,GO:0005887,GO:0006810,GO:0006811,GO:0006812,GO:0006813,GO:0006936,GO:0006941,GO:0007154,GO:0007165,GO:0007186,GO:0007213,GO:0007267,GO:0007268,GO:0007275,GO:0007399,GO:…	ko04725	-	Voltage-gated potassium channel activity. It is involved in the biological process described with	-
MusiPT_002376-T1	N	N	N	N	-	-	-	-	-	-
MusiPT_002377-T1	N	N	N	N	C	GO:0000003,GO:0000166,GO:0001101,GO:0003674,GO:0003824,GO:0004152,GO:0005488,GO:0005575,GO:0005622,GO:0005623,GO:0005634,GO:0005654,GO:0005737,GO:0005739,GO:0005740,GO:0005743,GO:0005758,GO:0005829,GO:0006139,GO:0006206,GO:0006207,GO:0006213,GO:0006725,GO:0006807,GO:0006810,GO:0006950,GO:0007275,GO:0007565,GO:0007584,GO:0007589,GO:0007595,GO:0008144,GO:0008150,GO:0008152,GO:0009058,GO:0009112,GO:…	ko00240,ko01100	-	Belongs to the dihydroorotate dehydrogenase family. Type 2 subfamily	Dihydroorotate dehydrogenase
MusiPT_002378-T1	N	N	Y	Y	-	-	-	-	-	-
MusiPT_002379-T1	N	N	Y	Y	-	-	-	-	-	Chitin binding Peritrophin-A domain
MusiPT_002380-T1	N	N	N	N	S	GO:0003674,GO:0003824,GO:0004553,GO:0004568,GO:0005488,GO:0005575,GO:0005576,GO:0006022,GO:0006026,GO:0006030,GO:0006032,GO:0006040,GO:0006807,GO:0008061,GO:0008144,GO:0008150,GO:0008152,GO:0009056,GO:0009057,GO:0009987,GO:0016787,GO:0016798,GO:0017144,GO:0042737,GO:0043170,GO:0044237,GO:0044248,GO:0046348,GO:0071704,GO:0097367,GO:1901071,GO:1901072,GO:1901135,GO:1901136,GO:1901564,GO:1901565,GO:…	-	-	chitin binding. It is involved in the biological process described with chitin metabolic process	-
MusiPT_002381-T1	N	N	N	N	S	GO:0003674,GO:0003824,GO:0004553,GO:0004568,GO:0005488,GO:0005575,GO:0005576,GO:0006022,GO:0006026,GO:0006030,GO:0006032,GO:0006040,GO:0006807,GO:0008061,GO:0008144,GO:0008150,GO:0008152,GO:0009056,GO:0009057,GO:0009987,GO:0016787,GO:0016798,GO:0017144,GO:0042737,GO:0043170,GO:0044237,GO:0044248,GO:0046348,GO:0071704,GO:0097367,GO:1901071,GO:1901072,GO:1901135,GO:1901136,GO:1901564,GO:1901565,GO:…	-	-	chitin binding. It is involved in the biological process described with chitin metabolic process	Polysaccharide deacetylase
MusiPT_002382-T1	N	N	N	N	H	GO:0002097,GO:0002098,GO:0002143,GO:0003674,GO:0003824,GO:0004792,GO:0005575,GO:0005622,GO:0005623,GO:0005737,GO:0005829,GO:0006139,GO:0006163,GO:0006396,GO:0006399,GO:0006400,GO:0006464,GO:0006725,GO:0006732,GO:0006753,GO:0006777,GO:0006793,GO:0006796,GO:0006807,GO:0008033,GO:0008150,GO:0008152,GO:0008641,GO:0009058,GO:0009108,GO:0009116,GO:0009117,GO:0009119,GO:0009141,GO:0009144,GO:0009150,GO:…	ko04122	-	Plays a central role in 2-thiolation of mcm(5)S(2)U at tRNA wobble positions of cytosolic tRNA(Lys), tRNA(Glu) and tRNA(Gln). Also essential during biosynthesis of the molybdenum cofactor. Acts by mediating the C-terminal thiocarboxylation of sulfur carriers URM1 and MOCS2A. Its N-terminus first activates URM1 and MOCS2A as acyl-adenylates (-COAMP), then the persulfide sulfur on the catalytic cys…	Rhodanese-like domain;ThiF family
MusiPT_002383-T1	N	N	N	N	O	GO:0000003,GO:0000070,GO:0000151,GO:0000166,GO:0000212,GO:0000226,GO:0000278,GO:0000280,GO:0000819,GO:0000902,GO:0000904,GO:0000922,GO:0001578,GO:0001764,GO:0003674,GO:0003824,GO:0005488,GO:0005515,GO:0005524,GO:0005575,GO:0005622,GO:0005623,GO:0005634,GO:0005694,GO:0005737,GO:0005811,GO:0005813,GO:0005815,GO:0005819,GO:0005856,GO:0005874,GO:0005875,GO:0005881,GO:0005886,GO:0005938,GO:0006928,GO:…	-	-	Catalytic subunit of a complex which severs microtubules in an ATP-dependent manner. Microtubule severing may promote rapid reorganization of cellular microtubule arrays and the release of microtubules from the centrosome following nucleation	AAA+ lid domain;ATPase family associated with various cellular activities (AAA);Vps4 C terminal oligomerisation domain
MusiPT_002384-T1	N	N	N	N	-	-	-	-	-	-
MusiPT_002385-T1	N	N	N	N	-	-	-	-	-	-
MusiPT_002386-T1	N	N	N	N	O	GO:0000413,GO:0003674,GO:0003755,GO:0003824,GO:0005488,GO:0005527,GO:0005528,GO:0005575,GO:0005622,GO:0005623,GO:0005737,GO:0005783,GO:0006457,GO:0006464,GO:0006807,GO:0008144,GO:0008150,GO:0008152,GO:0009987,GO:0012505,GO:0016853,GO:0016859,GO:0018193,GO:0018208,GO:0019538,GO:0036211,GO:0043170,GO:0043226,GO:0043227,GO:0043229,GO:0043231,GO:0043412,GO:0044237,GO:0044238,GO:0044260,GO:0044267,GO:…	-	-	It is involved in the biological process described with protein folding	FKBP-type peptidyl-prolyl cis-trans isomerase
MusiPT_002387-T1	N	N	N	N	S	-	-	-	DM4/DM12 family	DM4/DM12 family
MusiPT_002388-T1	N	N	N	N	S	-	-	-	DM4/DM12 family of domains in Drosophila melanogaster proteins of unknown function.	DM4/DM12 family
MusiPT_002389-T1	N	N	Y	Y	-	-	-	-	-	-
MusiPT_002390-T1	N	N	N	N	O	GO:0000226,GO:0001578,GO:0003341,GO:0003352,GO:0003353,GO:0003674,GO:0003824,GO:0005488,GO:0005515,GO:0005575,GO:0005622,GO:0005623,GO:0005737,GO:0005815,GO:0005829,GO:0005856,GO:0005929,GO:0006464,GO:0006807,GO:0006928,GO:0006996,GO:0007010,GO:0007017,GO:0007018,GO:0008092,GO:0008150,GO:0008152,GO:0009987,GO:0015630,GO:0015631,GO:0016043,GO:0016874,GO:0016879,GO:0016881,GO:0018094,GO:0018095,GO:…	ko00230	-	It is involved in the biological process described with cellular protein modification process	Tubulin-tyrosine ligase family
MusiPT_002391-T1	N	N	N	N	-	-	-	-	-	ATP synthase D chain, mitochondrial (ATP5H)
MusiPT_002392-T1	N	N	N	N	O	GO:0000165,GO:0000187,GO:0000266,GO:0001558,GO:0001817,GO:0001818,GO:0001932,GO:0001934,GO:0001959,GO:0001960,GO:0002682,GO:0002683,GO:0002697,GO:0002698,GO:0002831,GO:0002832,GO:0003674,GO:0003824,GO:0004842,GO:0005488,GO:0005515,GO:0005575,GO:0005622,GO:0005623,GO:0005737,GO:0005739,GO:0005740,GO:0005741,GO:0005777,GO:0006464,GO:0006468,GO:0006793,GO:0006796,GO:0006807,GO:0006810,GO:0006839,GO:…	-	-	E3 Ubiquitin ligase	Zinc finger, C3HC4 type (RING finger);E3 Ubiquitin ligase
MusiPT_002393-T1	N	N	N	N	J	GO:0000003,GO:0000049,GO:0002097,GO:0002098,GO:0002119,GO:0002164,GO:0003006,GO:0003674,GO:0003676,GO:0003723,GO:0003824,GO:0005488,GO:0005575,GO:0005622,GO:0005623,GO:0005737,GO:0005829,GO:0006139,GO:0006396,GO:0006399,GO:0006400,GO:0006412,GO:0006518,GO:0006725,GO:0006807,GO:0007275,GO:0007276,GO:0007281,GO:0007283,GO:0007292,GO:0008033,GO:0008150,GO:0008152,GO:0009058,GO:0009059,GO:0009451,GO:…	ko04122	-	Plays a central role in 2-thiolation of mcm(5)S(2)U at tRNA wobble positions of tRNA(Lys), tRNA(Glu) and tRNA(Gln). Directly binds tRNAs and probably acts by catalyzing adenylation of tRNAs, an intermediate required for 2-thiolation. It is unclear whether it acts as a sulfurtransferase that transfers sulfur from thiocarboxylated URM1 onto the uridine of tRNAs at wobble position	PP-loop family;Zinc-ribbon
MusiPT_002394-T1	N	N	N	N	G	GO:0001530,GO:0001871,GO:0001872,GO:0002218,GO:0002220,GO:0002221,GO:0002238,GO:0002252,GO:0002253,GO:0002376,GO:0002429,GO:0002682,GO:0002684,GO:0002752,GO:0002757,GO:0002758,GO:0002764,GO:0002768,GO:0003674,GO:0005488,GO:0005575,GO:0005576,GO:0005623,GO:0006950,GO:0006952,GO:0007154,GO:0007165,GO:0007166,GO:0008150,GO:0008289,GO:0008329,GO:0009593,GO:0009595,GO:0009605,GO:0009607,GO:0009615,GO:…	ko04624	CBM39,GH16	Hydrolase activity, hydrolyzing O-glycosyl compounds. It is involved in the biological process described with carbohydrate metabolic process	Glycosyl hydrolases family 16;Carbohydrate binding domain (family 32)
MusiPT_002395-T1	N	N	N	N	S	-	-	-	DM4/DM12 family	DM4/DM12 family
MusiPT_002396-T1	N	N	N	N	S	-	-	-	DM4/DM12 family	DM4/DM12 family
MusiPT_002397-T1	N	N	N	N	S	-	-	-	DM4/DM12 family	-
MusiPT_002398-T1	N	N	N	N	DUZ	GO:0000003,GO:0000149,GO:0000166,GO:0000278,GO:0000281,GO:0000287,GO:0000910,GO:0001505,GO:0001725,GO:0001882,GO:0001883,GO:0003006,GO:0003674,GO:0003824,GO:0003924,GO:0005198,GO:0005488,GO:0005515,GO:0005525,GO:0005543,GO:0005575,GO:0005622,GO:0005623,GO:0005634,GO:0005654,GO:0005737,GO:0005739,GO:0005815,GO:0005856,GO:0005886,GO:0005929,GO:0005938,GO:0005940,GO:0006810,GO:0006836,GO:0006887,GO:…	ko04210,ko04215,ko04512,ko04611,ko04640,ko05012,ko05100	-	Septin	Septin
MusiPT_002399-T1	N	N	N	N	C	GO:0003674,GO:0003824,GO:0004620,GO:0004622,GO:0005575,GO:0005622,GO:0005623,GO:0005737,GO:0005783,GO:0005789,GO:0006066,GO:0006576,GO:0006629,GO:0006644,GO:0006793,GO:0006796,GO:0006807,GO:0008081,GO:0008150,GO:0008152,GO:0009308,GO:0009987,GO:0012505,GO:0016020,GO:0016298,GO:0016787,GO:0016788,GO:0019637,GO:0031984,GO:0034308,GO:0034641,GO:0042175,GO:0042439,GO:0042578,GO:0043226,GO:0043227,GO:…	ko00565	-	Glycerophosphoryl diester phosphodiesterase family	Glycerophosphoryl diester phosphodiesterase family
MusiPT_002400-T1	N	N	N	N	-	-	-	-	-	DNTTIP1 dimerisation domain
MusiPT_002401-T1	N	N	N	N	A	GO:0000184,GO:0000723,GO:0000956,GO:0003674,GO:0003676,GO:0003677,GO:0003723,GO:0003824,GO:0004518,GO:0004540,GO:0005488,GO:0005515,GO:0005575,GO:0005622,GO:0005623,GO:0005634,GO:0005697,GO:0005737,GO:0005829,GO:0006139,GO:0006259,GO:0006278,GO:0006401,GO:0006402,GO:0006403,GO:0006405,GO:0006406,GO:0006611,GO:0006725,GO:0006807,GO:0006810,GO:0006886,GO:0006913,GO:0006996,GO:0007004,GO:0008104,GO:…	ko03015	-	telomerase RNA binding	Est1 DNA/RNA binding domain;PIN domain;Telomerase activating protein Est1
MusiPT_002402-T1	N	N	N	N	-	-	-	-	-	Major Facilitator Superfamily
MusiPT_002403-T1	N	N	N	N	K	GO:0000003,GO:0000122,GO:0000578,GO:0000976,GO:0000977,GO:0000981,GO:0001012,GO:0001067,GO:0001227,GO:0001558,GO:0001654,GO:0002009,GO:0002064,GO:0002065,GO:0002066,GO:0002165,GO:0003002,GO:0003006,GO:0003674,GO:0003676,GO:0003677,GO:0003690,GO:0003700,GO:0005488,GO:0005515,GO:0005575,GO:0005622,GO:0005623,GO:0005634,GO:0006355,GO:0006357,GO:0007275,GO:0007276,GO:0007281,GO:0007292,GO:0007304,GO:…	ko04013	-	protein capicua homolog	HMG (high mobility group) box;Ankyrin repeats (3 copies);Ion transport protein;Ankyrin repeats (many copies);Domain of unknown function (DUF4819)
MusiPT_002404-T1	N	N	N	N	S	GO:0006996,GO:0007005,GO:0008150,GO:0009987,GO:0010257,GO:0016043,GO:0022607,GO:0032981,GO:0033108,GO:0034622,GO:0043933,GO:0044085,GO:0065003,GO:0071840	-	-	ATP synthase subunit s-like protein	Leucine Rich repeat
MusiPT_002405-T1	N	N	N	N	S	-	-	-	Belongs to the complex I LYR family	Complex 1 protein (LYR family)
MusiPT_002406-T1	N	N	N	N	D	GO:0000003,GO:0000082,GO:0000151,GO:0000278,GO:0000715,GO:0001701,GO:0002064,GO:0002065,GO:0002066,GO:0002376,GO:0002520,GO:0002682,GO:0002683,GO:0002761,GO:0002762,GO:0003006,GO:0003674,GO:0005488,GO:0005515,GO:0005575,GO:0005622,GO:0005623,GO:0005634,GO:0005654,GO:0005737,GO:0005829,GO:0006139,GO:0006259,GO:0006277,GO:0006281,GO:0006282,GO:0006283,GO:0006289,GO:0006293,GO:0006294,GO:0006296,GO:…	ko00270,ko01100,ko03420,ko04120,ko05206	-	Cullin	Cullin family;Cullin protein neddylation domain
MusiPT_002407-T1	N	N	N	N	O	GO:0003674,GO:0003824,GO:0004175,GO:0004222,GO:0005575,GO:0005622,GO:0005623,GO:0005737,GO:0005739,GO:0005759,GO:0006508,GO:0006518,GO:0006605,GO:0006626,GO:0006627,GO:0006807,GO:0006810,GO:0006839,GO:0006886,GO:0006996,GO:0007005,GO:0008104,GO:0008150,GO:0008152,GO:0008233,GO:0008237,GO:0009987,GO:0010467,GO:0015031,GO:0015833,GO:0016043,GO:0016485,GO:0016787,GO:0019538,GO:0031974,GO:0033036,GO:…	-	-	metalloendopeptidase activity. It is involved in the biological process described with proteolysis	Peptidase family M3
MusiPT_002408-T1	N	N	Y	Y	-	-	-	-	-	Dicer dimerisation domain
MusiPT_002409-T1	N	N	N	N	-	-	-	-	-	PAZ domain;Ribonuclease III domain
MusiPT_002410-T1	N	N	N	N	T	GO:0001558,GO:0002119,GO:0002164,GO:0003674,GO:0005102,GO:0005104,GO:0005488,GO:0005515,GO:0005575,GO:0005576,GO:0005615,GO:0005622,GO:0005623,GO:0005634,GO:0005654,GO:0005730,GO:0005737,GO:0007154,GO:0007165,GO:0007166,GO:0007167,GO:0007169,GO:0007275,GO:0007399,GO:0008083,GO:0008134,GO:0008150,GO:0008361,GO:0008543,GO:0009719,GO:0009791,GO:0009966,GO:0009987,GO:0010033,GO:0010469,GO:0010646,GO:…	ko04010,ko04014,ko04015,ko04151,ko04810,ko05200,ko05218,ko05224,ko05226	-	Acidic and basic fibroblast growth factor family.	Fibroblast growth factor
MusiPT_002411-T1	N	N	N	N	-	-	-	-	-	-
MusiPT_002413-T1	N	N	N	N	P	GO:0005575,GO:0005622,GO:0005623,GO:0005737,GO:0005739,GO:0005740,GO:0005743,GO:0006810,GO:0006811,GO:0006812,GO:0006816,GO:0006851,GO:0008150,GO:0016020,GO:0019866,GO:0030001,GO:0031090,GO:0031966,GO:0031967,GO:0031975,GO:0034220,GO:0043226,GO:0043227,GO:0043229,GO:0043231,GO:0044422,GO:0044424,GO:0044429,GO:0044444,GO:0044446,GO:0044464,GO:0051179,GO:0051234,GO:0055085,GO:0070588,GO:0070838,GO:…	-	-	Calcium ion binding	EF-hand domain pair
MusiPT_002414-T1	N	N	N	N	S	GO:0000086,GO:0000278,GO:0002028,GO:0003674,GO:0003824,GO:0004857,GO:0004864,GO:0005488,GO:0005515,GO:0005575,GO:0005622,GO:0005623,GO:0005634,GO:0005654,GO:0006464,GO:0006482,GO:0006807,GO:0007049,GO:0008150,GO:0008152,GO:0008214,GO:0009892,GO:0009987,GO:0010563,GO:0010605,GO:0010921,GO:0010923,GO:0010959,GO:0016787,GO:0016788,GO:0019208,GO:0019212,GO:0019220,GO:0019222,GO:0019538,GO:0019888,GO:…	-	-	Demethylates proteins that have been reversibly carboxymethylated	Alpha/beta hydrolase family
MusiPT_002415-T1	N	N	N	N	S	GO:0000723,GO:0000781,GO:0000785,GO:0000791,GO:0000792,GO:0000981,GO:0002165,GO:0003674,GO:0003676,GO:0003677,GO:0003700,GO:0005488,GO:0005515,GO:0005575,GO:0005622,GO:0005623,GO:0005634,GO:0005654,GO:0005694,GO:0005700,GO:0005705,GO:0005737,GO:0006066,GO:0006139,GO:0006259,GO:0006355,GO:0006357,GO:0006629,GO:0006694,GO:0006697,GO:0006725,GO:0006807,GO:0006996,GO:0007275,GO:0008150,GO:0008152,GO:…	-	-	Zinc ion binding	MYM-type Zinc finger with FCS sequence motif
MusiPT_002416-T1	N	N	N	N	J	GO:0000313,GO:0000315,GO:0003674,GO:0003735,GO:0005198,GO:0005575,GO:0005622,GO:0005623,GO:0005634,GO:0005635,GO:0005737,GO:0005739,GO:0005740,GO:0005743,GO:0005759,GO:0005761,GO:0005762,GO:0005840,GO:0006412,GO:0006414,GO:0006415,GO:0006518,GO:0006807,GO:0008150,GO:0008152,GO:0009058,GO:0009059,GO:0009987,GO:0010467,GO:0012505,GO:0015934,GO:0016020,GO:0016043,GO:0019538,GO:0019866,GO:0022411,GO:…	ko03010	-	Structural constituent of ribosome. It is involved in the biological process described with translation	Ribosomal protein L19
MusiPT_002417-T1	N	N	N	N	D	GO:0003674,GO:0003676,GO:0003677,GO:0003697,GO:0005198,GO:0005488,GO:0005515,GO:0005543,GO:0005575,GO:0005622,GO:0005623,GO:0005634,GO:0005635,GO:0005643,GO:0005652,GO:0005654,GO:0005886,GO:0006355,GO:0006403,GO:0006405,GO:0006406,GO:0006606,GO:0006607,GO:0006611,GO:0006810,GO:0006886,GO:0006913,GO:0006996,GO:0006997,GO:0006999,GO:0007088,GO:0007096,GO:0007275,GO:0007346,GO:0008104,GO:0008150,GO:…	ko03013	-	NLS-bearing protein import into nucleus	Nup53/35/40-type RNA recognition motif
MusiPT_002418-T1	N	N	N	N	EI	GO:0000003,GO:0000166,GO:0003006,GO:0003674,GO:0003824,GO:0003854,GO:0004769,GO:0005488,GO:0005496,GO:0005575,GO:0005622,GO:0005623,GO:0005737,GO:0005739,GO:0005740,GO:0005743,GO:0005758,GO:0005783,GO:0005789,GO:0006629,GO:0006694,GO:0006700,GO:0006702,GO:0007275,GO:0007399,GO:0007417,GO:0007420,GO:0007548,GO:0008150,GO:0008152,GO:0008202,GO:0008207,GO:0008209,GO:0008289,GO:0008406,GO:0008584,GO:…	ko00120,ko00140,ko01100,ko04913,ko04925,ko04927,ko04934	-	Polysaccharide biosynthesis protein	3-beta hydroxysteroid dehydrogenase/isomerase family
MusiPT_002419-T1	N	N	N	N	-	-	-	-	-	Zona pellucida-like domain
MusiPT_002420-T1	N	N	N	N	S	GO:0000902,GO:0000904,GO:0001654,GO:0001655,GO:0001667,GO:0001736,GO:0001737,GO:0001738,GO:0001822,GO:0001952,GO:0002009,GO:0002064,GO:0002065,GO:0002066,GO:0002093,GO:0002165,GO:0005575,GO:0005622,GO:0005623,GO:0005737,GO:0005856,GO:0005929,GO:0005930,GO:0006928,GO:0006996,GO:0007010,GO:0007154,GO:0007163,GO:0007164,GO:0007165,GO:0007166,GO:0007224,GO:0007275,GO:0007399,GO:0007423,GO:0007444,GO:…	-	-	WD repeat-containing and planar cell polarity effector protein fritz-like	WD repeat-containing and planar cell polarity effector protein Fritz
MusiPT_002421-T1	Y	N	Y	Y	-	-	-	-	-	-
MusiPT_002422-T1	N	N	Y	Y	-	-	-	-	-	-
MusiPT_002423-T1	N	N	Y	N	T	GO:0000902,GO:0000904,GO:0005575,GO:0005623,GO:0005886,GO:0005887,GO:0005911,GO:0005918,GO:0006928,GO:0006935,GO:0007043,GO:0007275,GO:0007399,GO:0007409,GO:0007411,GO:0007528,GO:0007529,GO:0008150,GO:0009605,GO:0009653,GO:0009987,GO:0016020,GO:0016021,GO:0016043,GO:0019991,GO:0022008,GO:0022607,GO:0030030,GO:0030054,GO:0030154,GO:0030182,GO:0031175,GO:0031224,GO:0031226,GO:0031252,GO:0031253,GO:…	-	-	Immunoglobulin V-set domain	Immunoglobulin domain
MusiPT_002424-T1	N	N	N	N	T	GO:0000902,GO:0000904,GO:0005575,GO:0005623,GO:0005886,GO:0005887,GO:0005911,GO:0005918,GO:0006928,GO:0006935,GO:0007043,GO:0007275,GO:0007399,GO:0007409,GO:0007411,GO:0007528,GO:0007529,GO:0008150,GO:0009605,GO:0009653,GO:0009987,GO:0016020,GO:0016021,GO:0016043,GO:0019991,GO:0022008,GO:0022607,GO:0030030,GO:0030054,GO:0030154,GO:0030182,GO:0031175,GO:0031224,GO:0031226,GO:0031252,GO:0031253,GO:…	-	-	Immunoglobulin	Immunoglobulin domain
MusiPT_002425-T1	N	N	N	N	T	GO:0000902,GO:0000904,GO:0005575,GO:0005623,GO:0005886,GO:0005887,GO:0005911,GO:0005918,GO:0006928,GO:0006935,GO:0007043,GO:0007275,GO:0007399,GO:0007409,GO:0007411,GO:0007528,GO:0007529,GO:0008150,GO:0009605,GO:0009653,GO:0009987,GO:0016020,GO:0016021,GO:0016043,GO:0019991,GO:0022008,GO:0022607,GO:0030030,GO:0030054,GO:0030154,GO:0030182,GO:0031175,GO:0031224,GO:0031226,GO:0031252,GO:0031253,GO:…	-	-	Immunoglobulin	Immunoglobulin domain
MusiPT_002426-T1	N	N	Y	Y	-	-	-	-	-	-
MusiPT_002427-T1	N	N	N	N	S	GO:0003674,GO:0003676,GO:0003723,GO:0005488,GO:0005575,GO:0005622,GO:0005623,GO:0005634,GO:0005654,GO:0005730,GO:0031974,GO:0031981,GO:0043226,GO:0043227,GO:0043228,GO:0043229,GO:0043231,GO:0043232,GO:0043233,GO:0044422,GO:0044424,GO:0044428,GO:0044446,GO:0044464,GO:0070013,GO:0097159,GO:1901363	-	-	apoptotic process	-
MusiPT_002428-T1	N	N	N	N	-	-	-	-	-	Ubiquitin elongating factor core
MusiPT_002429-T1	N	N	N	N	O	GO:0000151,GO:0000209,GO:0003674,GO:0003824,GO:0004842,GO:0005575,GO:0005622,GO:0005623,GO:0005634,GO:0005737,GO:0006464,GO:0006508,GO:0006511,GO:0006807,GO:0006950,GO:0008150,GO:0008152,GO:0009056,GO:0009057,GO:0009987,GO:0010033,GO:0010243,GO:0010498,GO:0016567,GO:0016740,GO:0019538,GO:0019787,GO:0019941,GO:0030163,GO:0030433,GO:0032446,GO:0032991,GO:0033554,GO:0034450,GO:0034976,GO:0036211,GO:…	ko04120	-	Ubiquitin elongating factor core	U-box domain;Ubiquitin elongating factor core
MusiPT_002430-T1	N	N	N	N	IQ	GO:0000166,GO:0003674,GO:0003824,GO:0003995,GO:0003997,GO:0005102,GO:0005488,GO:0005504,GO:0005515,GO:0005575,GO:0005622,GO:0005623,GO:0005737,GO:0005777,GO:0005782,GO:0005829,GO:0006082,GO:0006605,GO:0006625,GO:0006629,GO:0006631,GO:0006635,GO:0006810,GO:0006886,GO:0006996,GO:0007031,GO:0008104,GO:0008150,GO:0008152,GO:0008289,GO:0009056,GO:0009062,GO:0009987,GO:0015031,GO:0015833,GO:0016042,GO:…	ko00071,ko00592,ko01040,ko01100,ko01110,ko01212,ko03320,ko04024,ko04146	-	acyl-CoA oxidase	Acyl-CoA oxidase;Acyl-CoA dehydrogenase, middle domain
MusiPT_002431-T1	Y	N	N	N	T	GO:0003008,GO:0005575,GO:0005623,GO:0005886,GO:0005887,GO:0007600,GO:0007606,GO:0008150,GO:0009987,GO:0016020,GO:0016021,GO:0016043,GO:0031224,GO:0031226,GO:0032501,GO:0044425,GO:0044459,GO:0044464,GO:0050808,GO:0050877,GO:0071840,GO:0071944	-	-	Immunoglobulin V-set domain	Immunoglobulin domain
MusiPT_002432-T1	N	N	Y	N	T	GO:0003008,GO:0005575,GO:0005623,GO:0005886,GO:0005887,GO:0007600,GO:0007606,GO:0008150,GO:0009987,GO:0016020,GO:0016021,GO:0016043,GO:0031224,GO:0031226,GO:0032501,GO:0044425,GO:0044459,GO:0044464,GO:0050808,GO:0050877,GO:0071840,GO:0071944	-	-	Immunoglobulin C-2 Type	-
MusiPT_002433-T1	Y	N	Y	Y	-	-	-	-	-	Kazal-type serine protease inhibitor domain
MusiPT_002434-T1	N	N	Y	Y	T	-	-	-	Defective proboscis extension response	-
MusiPT_002435-T1	N	N	Y	Y	-	-	-	-	-	-
MusiPT_002436-T1	N	N	Y	Y	-	-	-	-	-	-
MusiPT_002437-T1	N	N	Y	Y	-	-	-	-	-	-
MusiPT_002438-T1	N	N	N	N	-	-	-	-	-	-
MusiPT_002439-T1	N	N	Y	Y	-	-	-	-	-	-
MusiPT_002440-T1	N	N	Y	Y	-	-	-	-	-	-
MusiPT_002441-T1	Y	N	N	N	T	GO:0003008,GO:0005575,GO:0005623,GO:0005886,GO:0005887,GO:0007600,GO:0007606,GO:0008150,GO:0009987,GO:0016020,GO:0016021,GO:0016043,GO:0031224,GO:0031226,GO:0032501,GO:0044425,GO:0044459,GO:0044464,GO:0050808,GO:0050877,GO:0071840,GO:0071944	-	-	Defective proboscis extension response	Immunoglobulin domain
MusiPT_002442-T1	N	N	N	N	G	GO:0005575,GO:0005622,GO:0005623,GO:0005634,GO:0005635,GO:0005737,GO:0005783,GO:0005789,GO:0007275,GO:0007517,GO:0007519,GO:0008150,GO:0009888,GO:0009966,GO:0009967,GO:0009987,GO:0010646,GO:0010647,GO:0012505,GO:0014706,GO:0014902,GO:0014904,GO:0016020,GO:0023051,GO:0023056,GO:0030154,GO:0031090,GO:0031965,GO:0031967,GO:0031975,GO:0031984,GO:0032501,GO:0032502,GO:0042175,GO:0042692,GO:0043226,GO:…	ko00052,ko00500,ko01100	GH31	Hydrolase activity, hydrolyzing O-glycosyl compounds. It is involved in the biological process described with carbohydrate metabolic process	Glycosyl hydrolases family 31
MusiPT_002443-T1	N	N	Y	N	T	GO:0003008,GO:0005575,GO:0005623,GO:0005886,GO:0005887,GO:0007600,GO:0007606,GO:0008150,GO:0009987,GO:0016020,GO:0016021,GO:0016043,GO:0031224,GO:0031226,GO:0032501,GO:0044425,GO:0044459,GO:0044464,GO:0050808,GO:0050877,GO:0071840,GO:0071944	-	-	Immunoglobulin I-set domain	Immunoglobulin V-set domain
MusiPT_002444-T1	N	N	Y	N	S	GO:0003674,GO:0003779,GO:0003824,GO:0004672,GO:0004674,GO:0004683,GO:0004687,GO:0005198,GO:0005200,GO:0005488,GO:0005515,GO:0005575,GO:0005622,GO:0005623,GO:0005737,GO:0006464,GO:0006468,GO:0006793,GO:0006796,GO:0006807,GO:0006996,GO:0007010,GO:0008092,GO:0008150,GO:0008152,GO:0009987,GO:0016043,GO:0016301,GO:0016310,GO:0016740,GO:0016772,GO:0016773,GO:0019538,GO:0030016,GO:0030017,GO:0030018,GO:…	-	-	cell adhesion	-
MusiPT_002445-T1	Y	N	Y	N	-	-	-	-	-	-
MusiPT_002446-T1	N	N	Y	N	-	-	-	-	-	-
MusiPT_002447-T1	Y	N	Y	Y	-	-	-	-	-	-
MusiPT_002448-T1	N	N	Y	Y	-	-	-	-	-	-
MusiPT_002449-T1	N	N	N	N	-	-	-	-	-	-
MusiPT_002450-T1	N	N	N	N	-	-	-	-	-	-
MusiPT_002451-T1	N	N	Y	Y	-	-	-	-	-	-
MusiPT_002452-T1	N	N	N	N	A	GO:0000003,GO:0000018,GO:0000184,GO:0000226,GO:0000335,GO:0000337,GO:0000375,GO:0000377,GO:0000381,GO:0000398,GO:0000578,GO:0000956,GO:0003002,GO:0003006,GO:0003674,GO:0005488,GO:0005515,GO:0005575,GO:0005622,GO:0005623,GO:0005634,GO:0005654,GO:0005681,GO:0005737,GO:0006139,GO:0006396,GO:0006397,GO:0006401,GO:0006402,GO:0006403,GO:0006405,GO:0006406,GO:0006611,GO:0006725,GO:0006807,GO:0006810,GO:…	ko03013,ko03015,ko03040	-	Mago nashi protein	Mago nashi protein
MusiPT_002453-T1	N	N	N	N	T	GO:0000003,GO:0000165,GO:0000578,GO:0001708,GO:0001932,GO:0001934,GO:0002009,GO:0002119,GO:0002164,GO:0002165,GO:0002252,GO:0002376,GO:0003002,GO:0003006,GO:0003674,GO:0003824,GO:0004672,GO:0005078,GO:0005198,GO:0005488,GO:0005515,GO:0005575,GO:0005622,GO:0005623,GO:0005737,GO:0005783,GO:0005829,GO:0005886,GO:0006355,GO:0006357,GO:0006464,GO:0006468,GO:0006793,GO:0006796,GO:0006807,GO:0006928,GO:…	ko04013,ko04014,ko05152	-	Kinase suppressor of ras	Protein tyrosine and serine/threonine kinase;Phorbol esters/diacylglycerol binding domain (C1 domain);Kinase suppressor RAS 1 N-terminal helical hairpin;SAM like domain present in kinase suppressor RAS 1
MusiPT_002454-T1	N	N	N	N	U	GO:0001836,GO:0003674,GO:0003824,GO:0004721,GO:0004722,GO:0004725,GO:0005102,GO:0005126,GO:0005134,GO:0005488,GO:0005515,GO:0005575,GO:0005622,GO:0005623,GO:0005634,GO:0005654,GO:0005737,GO:0005739,GO:0005740,GO:0005743,GO:0005744,GO:0006464,GO:0006470,GO:0006605,GO:0006626,GO:0006793,GO:0006796,GO:0006807,GO:0006810,GO:0006839,GO:0006886,GO:0006915,GO:0006996,GO:0007005,GO:0007006,GO:0007154,GO:…	-	-	catalytic domain of ctd-like phosphatases	NLI interacting factor-like phosphatase
MusiPT_002455-T1	N	N	N	N	O	GO:0003674,GO:0003824,GO:0006629,GO:0008150,GO:0008152,GO:0009056,GO:0016042,GO:0016298,GO:0016787,GO:0016788,GO:0044238,GO:0071704,GO:1901575	-	-	Carboxylic ester hydrolase activity	Lipase
MusiPT_002456-T1	N	N	Y	Y	-	-	-	-	-	-
MusiPT_002457-T1	Y	N	N	N	T	GO:0000302,GO:0000323,GO:0000902,GO:0000904,GO:0001101,GO:0001558,GO:0001666,GO:0001772,GO:0001775,GO:0001816,GO:0001817,GO:0001819,GO:0001932,GO:0001933,GO:0001934,GO:0002218,GO:0002220,GO:0002223,GO:0002225,GO:0002250,GO:0002252,GO:0002253,GO:0002263,GO:0002274,GO:0002275,GO:0002283,GO:0002366,GO:0002376,GO:0002429,GO:0002431,GO:0002433,GO:0002443,GO:0002444,GO:0002446,GO:0002449,GO:0002460,GO:…	ko04022,ko04062,ko04064,ko04071,ko04140,ko04270,ko04371,ko04530,ko04621,ko04658,ko04659,ko04660,ko04666,ko04722,ko04750,ko04912,ko04915,ko04920,ko04925,ko04930,ko04931,ko04933,ko05162,ko05206	-	protein serine threonine kinase activity. It is involved in the biological process described with intracellular signal transduction	Protein kinase domain;Protein kinase C terminal domain
MusiPT_002458-T1	N	N	N	N	T	GO:0000302,GO:0000323,GO:0000902,GO:0000904,GO:0001101,GO:0001558,GO:0001666,GO:0001772,GO:0001775,GO:0001816,GO:0001817,GO:0001819,GO:0001932,GO:0001933,GO:0001934,GO:0002218,GO:0002220,GO:0002223,GO:0002225,GO:0002250,GO:0002252,GO:0002253,GO:0002263,GO:0002274,GO:0002275,GO:0002283,GO:0002366,GO:0002376,GO:0002429,GO:0002431,GO:0002433,GO:0002443,GO:0002444,GO:0002446,GO:0002449,GO:0002460,GO:…	ko04022,ko04062,ko04064,ko04071,ko04140,ko04270,ko04371,ko04530,ko04621,ko04658,ko04659,ko04660,ko04666,ko04722,ko04750,ko04912,ko04915,ko04920,ko04925,ko04930,ko04931,ko04933,ko05162,ko05206	-	Protein kinase C conserved region 1 (C1) domains (Cysteine-rich domains)	Phorbol esters/diacylglycerol binding domain (C1 domain)
MusiPT_002459-T1	N	N	N	N	-	-	-	-	-	-
MusiPT_002460-T1	N	N	N	N	P	GO:0003674,GO:0003824,GO:0003839,GO:0005575,GO:0005622,GO:0005623,GO:0005737,GO:0005829,GO:0006518,GO:0006575,GO:0006749,GO:0006750,GO:0006751,GO:0006790,GO:0006807,GO:0008150,GO:0008152,GO:0009056,GO:0009058,GO:0009987,GO:0016829,GO:0016840,GO:0016842,GO:0019184,GO:0034641,GO:0042219,GO:0042398,GO:0043043,GO:0043171,GO:0043603,GO:0043604,GO:0044237,GO:0044248,GO:0044249,GO:0044271,GO:0044272,GO:…	-	-	Catalyzes the cleavage of glutathione into 5-oxo-L- proline and a Cys-Gly dipeptide. Acts specifically on glutathione, but not on other gamma-glutamyl peptides	ChaC-like protein
MusiPT_002461-T1	N	N	N	N	S	GO:0008104,GO:0008150,GO:0033036,GO:0045176,GO:0051179	-	-	HEAT repeat-containing protein	Laa1/Sip1/HEATR5 HEAT repeat region
MusiPT_002462-T1	N	N	Y	Y	-	-	-	-	-	-
MusiPT_002463-T1	N	N	Y	Y	-	-	-	-	-	-
MusiPT_002464-T1	N	N	Y	Y	-	-	-	-	-	-
MusiPT_002465-T1	N	N	N	N	-	-	-	-	-	-
MusiPT_002466-T1	Y	N	Y	Y	-	-	-	-	-	-
MusiPT_002467-T1	N	N	N	N	-	-	-	-	-	-
MusiPT_002469-T1	N	N	N	N	-	-	-	-	-	-
MusiPT_002470-T1	N	N	N	N	-	-	-	-	-	-
MusiPT_002471-T1	N	N	N	N	S	-	-	-	Nuclear envelope localisation domain	Nuclear envelope localisation domain
MusiPT_002472-T1	N	N	Y	Y	-	-	-	-	-	-
MusiPT_002473-T1	N	N	Y	Y	-	-	-	-	-	-
MusiPT_002474-T1	N	N	Y	Y	-	-	-	-	-	-
MusiPT_002475-T1	N	N	Y	Y	-	-	-	-	-	-
MusiPT_002476-T1	N	N	Y	Y	-	-	-	-	-	-
MusiPT_002477-T1	N	N	N	N	K	GO:0000003,GO:0000122,GO:0000981,GO:0001655,GO:0001709,GO:0001964,GO:0002009,GO:0003008,GO:0003674,GO:0003676,GO:0003677,GO:0003700,GO:0005488,GO:0005515,GO:0005575,GO:0005622,GO:0005623,GO:0005634,GO:0005654,GO:0005737,GO:0005829,GO:0006355,GO:0006357,GO:0007275,GO:0007399,GO:0007417,GO:0007424,GO:0007425,GO:0007431,GO:0007435,GO:0007442,GO:0007443,GO:0007610,GO:0007626,GO:0008150,GO:0009605,GO:…	-	-	activity. It is involved in the biological process described with regulation of transcription, DNA-templated	Helix-loop-helix DNA-binding domain;PAS fold
MusiPT_002478-T1	N	N	N	N	M	GO:0000902,GO:0000904,GO:0003002,GO:0003674,GO:0003824,GO:0004620,GO:0004629,GO:0005575,GO:0005576,GO:0005615,GO:0005622,GO:0005623,GO:0005737,GO:0005783,GO:0005788,GO:0006464,GO:0006505,GO:0006507,GO:0006629,GO:0006643,GO:0006644,GO:0006650,GO:0006664,GO:0006793,GO:0006796,GO:0006807,GO:0006928,GO:0006935,GO:0007275,GO:0007389,GO:0007399,GO:0007409,GO:0007411,GO:0007444,GO:0007447,GO:0007450,GO:…	ko04310	-	Pectinacetylesterase	-
MusiPT_002479-T1	N	N	N	N	-	-	-	-	-	-
MusiPT_002480-T1	N	N	N	N	-	-	-	-	-	Ferritin-like domain
MusiPT_002481-T1	N	N	N	N	O	GO:0003674,GO:0003824,GO:0004175,GO:0004252,GO:0005575,GO:0005623,GO:0005886,GO:0006508,GO:0006807,GO:0008150,GO:0008152,GO:0008233,GO:0008236,GO:0016020,GO:0016787,GO:0017171,GO:0019538,GO:0032879,GO:0043170,GO:0044238,GO:0044464,GO:0048519,GO:0050789,GO:0051046,GO:0051048,GO:0051049,GO:0051051,GO:0065007,GO:0070011,GO:0071704,GO:0071944,GO:0140096,GO:1901564	ko05164	-	Proprotein convertase P-domain	Proprotein convertase P-domain;Growth factor receptor domain IV
MusiPT_002482-T1	Y	N	N	N	O	GO:0003674,GO:0003824,GO:0004175,GO:0004252,GO:0005575,GO:0005623,GO:0005886,GO:0006508,GO:0006807,GO:0008150,GO:0008152,GO:0008233,GO:0008236,GO:0016020,GO:0016787,GO:0017171,GO:0019538,GO:0032879,GO:0043170,GO:0044238,GO:0044464,GO:0048519,GO:0050789,GO:0051046,GO:0051048,GO:0051049,GO:0051051,GO:0065007,GO:0070011,GO:0071704,GO:0071944,GO:0140096,GO:1901564	ko05164	-	Proprotein convertase P-domain	Subtilase family
MusiPT_002483-T1	N	N	N	N	O	GO:0003674,GO:0003824,GO:0004175,GO:0004252,GO:0005575,GO:0005623,GO:0005886,GO:0006508,GO:0006807,GO:0008150,GO:0008152,GO:0008233,GO:0008236,GO:0016020,GO:0016787,GO:0017171,GO:0019538,GO:0032879,GO:0043170,GO:0044238,GO:0044464,GO:0048519,GO:0050789,GO:0051046,GO:0051048,GO:0051049,GO:0051051,GO:0065007,GO:0070011,GO:0071704,GO:0071944,GO:0140096,GO:1901564	ko05164	-	serine-type endopeptidase activity. It is involved in the biological process described with proteolysis	Subtilase family
MusiPT_002484-T1	N	N	N	N	-	-	-	-	-	-
MusiPT_002485-T1	N	N	N	N	K	GO:0000122,GO:0000976,GO:0000977,GO:0000978,GO:0000981,GO:0000982,GO:0000987,GO:0001012,GO:0001067,GO:0001078,GO:0001227,GO:0001228,GO:0001678,GO:0001932,GO:0001933,GO:0002082,GO:0003674,GO:0003676,GO:0003677,GO:0003690,GO:0003700,GO:0005488,GO:0005515,GO:0005575,GO:0005622,GO:0005623,GO:0005634,GO:0005654,GO:0005667,GO:0005737,GO:0005739,GO:0005829,GO:0006109,GO:0006110,GO:0006139,GO:0006140,GO:…	ko04931,ko04932	-	protein dimerization activity	Helix-loop-helix DNA-binding domain
MusiPT_002486-T1	N	N	Y	Y	-	-	-	-	-	-
MusiPT_002487-T1	N	N	N	N	S	GO:0001505,GO:0002036,GO:0002038,GO:0003674,GO:0005488,GO:0005515,GO:0005575,GO:0005622,GO:0005623,GO:0005737,GO:0005783,GO:0005784,GO:0005789,GO:0005791,GO:0005829,GO:0006605,GO:0006612,GO:0006613,GO:0006810,GO:0006886,GO:0006996,GO:0007029,GO:0008104,GO:0008150,GO:0009892,GO:0009987,GO:0010256,GO:0010466,GO:0010605,GO:0010941,GO:0010951,GO:0010958,GO:0012505,GO:0015031,GO:0015833,GO:0016020,GO:…	-	-	positive regulation of L-glutamate import across plasma membrane	Reticulon
MusiPT_002488-T1	N	N	N	N	O	GO:0000149,GO:0001505,GO:0001664,GO:0001919,GO:0001921,GO:0002090,GO:0003674,GO:0003824,GO:0005102,GO:0005488,GO:0005515,GO:0005575,GO:0005622,GO:0005623,GO:0005737,GO:0005794,GO:0005795,GO:0005829,GO:0005886,GO:0006810,GO:0006811,GO:0006812,GO:0006813,GO:0006836,GO:0006886,GO:0006887,GO:0006888,GO:0006890,GO:0006892,GO:0006896,GO:0006900,GO:0006901,GO:0006903,GO:0006906,GO:0006914,GO:0006996,GO:…	ko04138,ko04721,ko04727,ko04962	-	Vesicle-fusing ATPase 1-like	AAA+ lid domain;ATPase family associated with various cellular activities (AAA);Cell division protein 48 (CDC48), domain 2;Cell division protein 48 (CDC48), N-terminal domain
MusiPT_002489-T1	N	N	N	N	S	GO:0000228,GO:0000723,GO:0000724,GO:0000725,GO:0000731,GO:0003674,GO:0003824,GO:0003887,GO:0005488,GO:0005515,GO:0005575,GO:0005622,GO:0005623,GO:0005634,GO:0005654,GO:0005657,GO:0005694,GO:0006139,GO:0006259,GO:0006260,GO:0006261,GO:0006281,GO:0006283,GO:0006289,GO:0006296,GO:0006297,GO:0006298,GO:0006301,GO:0006302,GO:0006310,GO:0006725,GO:0006807,GO:0006950,GO:0006974,GO:0006996,GO:0007049,GO:…	ko00230,ko00240,ko01100,ko03030,ko03410,ko03420,ko03430,ko03440,ko05166	-	Polymerase (DNA-directed), delta 3, accessory subunit	DNA polymerase subunit Cdc27
MusiPT_002490-T1	N	N	N	N	S	-	-	-	helix loop helix domain	Helix-loop-helix DNA-binding domain
MusiPT_002491-T1	N	N	N	N	K	GO:0000976,GO:0000977,GO:0000978,GO:0000981,GO:0000982,GO:0000987,GO:0001012,GO:0001067,GO:0001077,GO:0001228,GO:0001568,GO:0001667,GO:0001763,GO:0001944,GO:0002009,GO:0002165,GO:0003002,GO:0003008,GO:0003674,GO:0003676,GO:0003677,GO:0003690,GO:0003700,GO:0005488,GO:0005515,GO:0005575,GO:0005622,GO:0005623,GO:0005634,GO:0005667,GO:0006139,GO:0006351,GO:0006355,GO:0006357,GO:0006366,GO:0006725,GO:…	-	-	PAS domain	PAS domain
MusiPT_002492-T1	N	N	N	N	-	-	-	-	-	SET domain;PHD-like zinc-binding domain;F/Y-rich N-terminus;F/Y rich C-terminus
MusiPT_002493-T1	N	N	N	N	-	-	-	-	-	-
MusiPT_002494-T1	N	N	N	N	J	GO:0000184,GO:0000956,GO:0002181,GO:0003674,GO:0003676,GO:0003723,GO:0003735,GO:0005198,GO:0005488,GO:0005575,GO:0005622,GO:0005623,GO:0005737,GO:0005829,GO:0005840,GO:0005844,GO:0006139,GO:0006401,GO:0006402,GO:0006412,GO:0006413,GO:0006518,GO:0006605,GO:0006612,GO:0006613,GO:0006614,GO:0006725,GO:0006807,GO:0006810,GO:0006886,GO:0008104,GO:0008150,GO:0008152,GO:0009056,GO:0009057,GO:0009058,GO:…	ko03010	-	Ribosomal proteins 50S-L18Ae/60S-L20/60S-L18A	Ribosomal proteins 50S-L18Ae/60S-L20/60S-L18A
MusiPT_002495-T1	N	N	N	N	T	GO:0003674,GO:0005085,GO:0005088,GO:0005089,GO:0005488,GO:0005515,GO:0005575,GO:0005622,GO:0005623,GO:0005737,GO:0005829,GO:0006950,GO:0006979,GO:0006996,GO:0007010,GO:0007154,GO:0007165,GO:0007186,GO:0008150,GO:0009966,GO:0009967,GO:0009987,GO:0010646,GO:0010647,GO:0010941,GO:0010942,GO:0016043,GO:0017016,GO:0017048,GO:0019899,GO:0023051,GO:0023052,GO:0023056,GO:0030029,GO:0030036,GO:0031267,GO:…	-	-	Rho guanyl-nucleotide exchange factor activity. It is involved in the biological process described with regulation of Rho protein signal transduction	WD40 repeated domain;PH domain;RhoGEF domain
MusiPT_002496-T1	N	N	N	N	-	-	-	-	-	-
MusiPT_002497-T1	N	N	N	N	S	GO:0003674,GO:0005215,GO:0005575,GO:0005623,GO:0005886,GO:0005887,GO:0006810,GO:0006811,GO:0006820,GO:0008150,GO:0008509,GO:0008514,GO:0015075,GO:0015711,GO:0016020,GO:0016021,GO:0022857,GO:0031224,GO:0031226,GO:0034220,GO:0044425,GO:0044459,GO:0044464,GO:0051179,GO:0051234,GO:0055085,GO:0071702,GO:0071944,GO:0098656	ko05231	-	Sugar (and other) transporter	Sugar (and other) transporter
MusiPT_002498-T1	N	N	Y	Y	-	-	-	-	-	-
MusiPT_002499-T1	N	N	Y	Y	-	-	-	-	-	-
MusiPT_002500-T1	N	N	N	N	-	-	-	-	-	-
MusiPT_002501-T1	N	N	N	N	S	GO:0003674,GO:0005215,GO:0005575,GO:0006810,GO:0006811,GO:0006820,GO:0008150,GO:0008509,GO:0008514,GO:0015075,GO:0015711,GO:0016020,GO:0016021,GO:0022857,GO:0031224,GO:0034220,GO:0044425,GO:0051179,GO:0051234,GO:0055085,GO:0071702,GO:0098656	ko05231	-	Transmembrane transporter activity. It is involved in the biological process described with transmembrane transport	Sugar (and other) transporter
MusiPT_002502-T1	N	N	N	N	Q	-	ko00830,ko01100	-	Belongs to the short-chain dehydrogenases reductases (SDR) family	short chain dehydrogenase
MusiPT_002503-T1	N	N	N	N	-	-	-	-	-	-
MusiPT_002504-T1	N	N	N	N	Q	-	-	-	Enoyl-(Acyl carrier protein) reductase	short chain dehydrogenase
MusiPT_002505-T1	N	N	N	N	S	GO:0005575,GO:0005622,GO:0005623,GO:0005737,GO:0005886,GO:0007154,GO:0007165,GO:0007186,GO:0007610,GO:0008150,GO:0009898,GO:0009987,GO:0016020,GO:0023052,GO:0035176,GO:0035556,GO:0044424,GO:0044425,GO:0044459,GO:0044464,GO:0050789,GO:0050794,GO:0050896,GO:0051703,GO:0051704,GO:0051705,GO:0051716,GO:0065007,GO:0071944,GO:0098552,GO:0098562	-	-	Guanine nucleotide-binding protein subunit beta-like protein 1	WD domain, G-beta repeat
MusiPT_002506-T1	N	N	N	N	-	-	-	-	-	Zinc finger, C3HC4 type (RING finger)
MusiPT_002507-T1	N	N	N	N	G	GO:0001817,GO:0002376,GO:0002682,GO:0002683,GO:0002697,GO:0002698,GO:0002831,GO:0002832,GO:0003674,GO:0003824,GO:0004371,GO:0005575,GO:0005622,GO:0005623,GO:0005737,GO:0005829,GO:0005975,GO:0005996,GO:0006000,GO:0006001,GO:0006081,GO:0006082,GO:0006090,GO:0006091,GO:0006096,GO:0006139,GO:0006163,GO:0006164,GO:0006165,GO:0006725,GO:0006732,GO:0006733,GO:0006753,GO:0006754,GO:0006757,GO:0006793,GO:…	ko00051,ko00561,ko00680,ko01100,ko01120,ko01200,ko04622	-	Dihydroxyacetone kinase	DAK2 domain;Dak1 domain
MusiPT_002508-T1	N	N	N	N	-	-	-	-	-	-
MusiPT_002509-T1	N	N	Y	Y	-	-	-	-	-	-
MusiPT_002510-T1	N	N	N	N	-	-	-	-	-	-
MusiPT_002511-T1	N	N	N	N	S	GO:0002028,GO:0003674,GO:0005575,GO:0008150,GO:0010959,GO:0016020,GO:0016021,GO:0016247,GO:0017080,GO:0031224,GO:0032879,GO:0043269,GO:0044425,GO:0050789,GO:0051049,GO:0065007,GO:0065009,GO:0098772	-	-	Na+ channel auxiliary subunit TipE	Na+ channel auxiliary subunit TipE
MusiPT_002513-T1	N	N	N	N	A	GO:0000003,GO:0000122,GO:0000375,GO:0000377,GO:0000380,GO:0000398,GO:0000724,GO:0000725,GO:0000785,GO:0000976,GO:0000977,GO:0000978,GO:0000980,GO:0000981,GO:0000987,GO:0001012,GO:0001067,GO:0001158,GO:0001650,GO:0002218,GO:0002253,GO:0002376,GO:0002682,GO:0002684,GO:0003008,GO:0003674,GO:0003676,GO:0003677,GO:0003682,GO:0003690,GO:0003700,GO:0003723,GO:0003727,GO:0003729,GO:0005488,GO:0005515,GO:…	-	-	nucleic acid binding	NOPS (NUC059) domain;RNA recognition motif. (a.k.a. RRM, RBD, or RNP domain)
MusiPT_002514-T1	N	N	Y	Y	-	-	-	-	-	-
MusiPT_002515-T1	N	N	N	N	U	-	-	-	Vacuolar Protein	Vacuolar sorting-associated protein 13, N-terminal;Repeating coiled region of VPS13;Vacuolar-sorting-associated 13 protein C-terminal;N-terminal region of Chorein or VPS13;SHR-binding domain of vacuolar-sorting associated protein 13
MusiPT_002516-T1	N	N	N	N	L	GO:0000003,GO:0000150,GO:0000217,GO:0000226,GO:0000280,GO:0000400,GO:0000707,GO:0000722,GO:0000723,GO:0000724,GO:0000725,GO:0000730,GO:0000819,GO:0001709,GO:0002064,GO:0002065,GO:0002066,GO:0003002,GO:0003006,GO:0003674,GO:0003676,GO:0003677,GO:0003690,GO:0003697,GO:0003824,GO:0004518,GO:0004519,GO:0004520,GO:0004536,GO:0005488,GO:0005575,GO:0005622,GO:0005623,GO:0005634,GO:0005654,GO:0005657,GO:…	ko03440,ko03460	-	female meiosis sister chromatid cohesion	Rad51
MusiPT_002517-T1	N	N	N	N	S	GO:0000139,GO:0003674,GO:0003824,GO:0005488,GO:0005575,GO:0005622,GO:0005623,GO:0005737,GO:0005768,GO:0005783,GO:0005794,GO:0005886,GO:0005887,GO:0006464,GO:0006497,GO:0006807,GO:0006996,GO:0007275,GO:0007399,GO:0007417,GO:0007420,GO:0008104,GO:0008150,GO:0008152,GO:0008270,GO:0009058,GO:0009059,GO:0009987,GO:0010008,GO:0012505,GO:0016020,GO:0016021,GO:0016043,GO:0016050,GO:0016188,GO:0016409,GO:…	-	-	Belongs to the DHHC palmitoyltransferase family	DHHC palmitoyltransferase
MusiPT_002518-T1	N	N	N	N	K	GO:0000122,GO:0000902,GO:0000904,GO:0000981,GO:0001067,GO:0001085,GO:0001102,GO:0001206,GO:0001227,GO:0001654,GO:0001655,GO:0001700,GO:0001745,GO:0002009,GO:0002165,GO:0003002,GO:0003156,GO:0003674,GO:0003676,GO:0003677,GO:0003700,GO:0003705,GO:0003712,GO:0003713,GO:0005488,GO:0005515,GO:0005575,GO:0005622,GO:0005623,GO:0005634,GO:0005654,GO:0005737,GO:0005739,GO:0006139,GO:0006351,GO:0006355,GO:…	-	-	nucleic acid binding	Zinc finger, C2H2 type;Methyltransferase domain
MusiPT_002519-T1	N	N	N	N	U	GO:0000139,GO:0000166,GO:0001845,GO:0001882,GO:0001883,GO:0003674,GO:0003824,GO:0003924,GO:0005488,GO:0005515,GO:0005525,GO:0005575,GO:0005622,GO:0005623,GO:0005737,GO:0005794,GO:0005829,GO:0006810,GO:0006873,GO:0006885,GO:0006897,GO:0006906,GO:0006909,GO:0006996,GO:0007033,GO:0007040,GO:0007154,GO:0007165,GO:0007264,GO:0007265,GO:0008092,GO:0008150,GO:0009894,GO:0009987,GO:0010506,GO:0012505,GO:…	-	-	Gtr1/RagA G protein conserved region	Ras family
MusiPT_002520-T1	N	N	N	N	-	-	-	-	-	Chitin binding Peritrophin-A domain
MusiPT_002521-T1	N	N	N	N	-	-	-	-	-	Ecdysteroid kinase-like family
MusiPT_002522-T1	Y	N	Y	Y	-	-	-	-	-	Chitin binding Peritrophin-A domain
MusiPT_002523-T1	N	N	N	N	Q	-	-	-	Belongs to the short-chain dehydrogenases reductases (SDR) family	short chain dehydrogenase
MusiPT_002524-T1	N	N	N	N	-	-	-	-	-	-
MusiPT_002525-T1	N	N	N	N	Z	GO:0000003,GO:0000165,GO:0000902,GO:0000904,GO:0001750,GO:0002064,GO:0002065,GO:0002066,GO:0002119,GO:0002164,GO:0003006,GO:0003674,GO:0003779,GO:0005085,GO:0005088,GO:0005488,GO:0005515,GO:0005575,GO:0005622,GO:0005623,GO:0005634,GO:0005737,GO:0005829,GO:0005856,GO:0005886,GO:0005912,GO:0005929,GO:0005938,GO:0006464,GO:0006468,GO:0006793,GO:0006796,GO:0006807,GO:0006810,GO:0006888,GO:0006897,GO:…	-	-	Calponin homology domain	Spectrin repeat;Pleckstrin homology domain;Variant SH3 domain;Calponin homology (CH) domain
MusiPT_002526-T1	N	N	N	N	A	GO:0002164,GO:0003674,GO:0003724,GO:0003824,GO:0004004,GO:0004386,GO:0005575,GO:0005622,GO:0005623,GO:0005634,GO:0005730,GO:0005737,GO:0006139,GO:0006725,GO:0006807,GO:0007275,GO:0007525,GO:0007526,GO:0008026,GO:0008150,GO:0008152,GO:0008186,GO:0009791,GO:0009987,GO:0010501,GO:0016070,GO:0016462,GO:0016787,GO:0016817,GO:0016818,GO:0016887,GO:0017111,GO:0031974,GO:0031981,GO:0032501,GO:0032502,GO:…	-	-	RNA helicase	Helicase conserved C-terminal domain;DEAD/DEAH box helicase;Domain of unknown function (DUF4217)
MusiPT_002527-T1	Y	N	Y	N	-	-	-	-	-	tRNA (Guanine-1)-methyltransferase
MusiPT_002528-T1	Y	N	Y	N	-	-	-	-	-	tRNA (Guanine-1)-methyltransferase
MusiPT_002529-T1	N	N	N	N	O	GO:0000151,GO:0001510,GO:0001667,GO:0001700,GO:0002009,GO:0003002,GO:0003674,GO:0003824,GO:0004842,GO:0005488,GO:0005515,GO:0005575,GO:0005622,GO:0005623,GO:0005634,GO:0005654,GO:0005737,GO:0005829,GO:0005886,GO:0006139,GO:0006464,GO:0006725,GO:0006807,GO:0006928,GO:0006996,GO:0007010,GO:0007015,GO:0007155,GO:0007162,GO:0007275,GO:0007389,GO:0007391,GO:0007424,GO:0007427,GO:0007494,GO:0008150,GO:…	-	-	Zinc ion binding	C2H2 Hakai zinc finger domain
MusiPT_002530-T1	N	N	N	N	S	GO:0000139,GO:0003674,GO:0005488,GO:0005515,GO:0005575,GO:0005622,GO:0005623,GO:0005634,GO:0005737,GO:0005794,GO:0005795,GO:0006464,GO:0006486,GO:0006807,GO:0006810,GO:0006888,GO:0006890,GO:0008150,GO:0008152,GO:0008285,GO:0009058,GO:0009059,GO:0009100,GO:0009101,GO:0009987,GO:0012505,GO:0016020,GO:0016192,GO:0019538,GO:0031090,GO:0031984,GO:0031985,GO:0032580,GO:0034645,GO:0036211,GO:0042127,GO:…	-	-	Eukaryotic integral membrane protein (DUF1751)	Eukaryotic integral membrane protein (DUF1751)
MusiPT_002531-T1	N	N	Y	Y	-	-	-	-	-	-
MusiPT_002532-T1	N	N	Y	Y	-	-	-	-	-	-
MusiPT_002533-T1	N	N	N	N	S	GO:0000186,GO:0001932,GO:0001934,GO:0003674,GO:0005488,GO:0005515,GO:0005575,GO:0005622,GO:0005623,GO:0005737,GO:0005768,GO:0005770,GO:0005829,GO:0007154,GO:0007165,GO:0007166,GO:0007275,GO:0007399,GO:0008150,GO:0009719,GO:0009893,GO:0009966,GO:0009967,GO:0009987,GO:0010033,GO:0010562,GO:0010604,GO:0010646,GO:0010647,GO:0010720,GO:0010975,GO:0010976,GO:0012505,GO:0019207,GO:0019220,GO:0019222,GO:…	ko04722	-	KAP family P-loop domain	KAP family P-loop domain;Ankyrin repeats (3 copies);Ankyrin repeats (many copies)
MusiPT_002534-T1	N	N	N	N	Z	GO:0003674,GO:0003774,GO:0003777,GO:0003824,GO:0005575,GO:0005576,GO:0005615,GO:0005622,GO:0005623,GO:0005815,GO:0005856,GO:0005871,GO:0005875,GO:0006928,GO:0007017,GO:0007018,GO:0008150,GO:0009987,GO:0015630,GO:0016462,GO:0016787,GO:0016817,GO:0016818,GO:0016887,GO:0017111,GO:0031982,GO:0032991,GO:0043226,GO:0043227,GO:0043228,GO:0043229,GO:0043230,GO:0043232,GO:0044421,GO:0044422,GO:0044424,GO:…	-	-	Belongs to the TRAFAC class myosin-kinesin ATPase superfamily. Kinesin family	Kinesin motor domain
MusiPT_002535-T1	N	N	N	N	-	-	-	-	-	Immunoglobulin domain
MusiPT_002536-T1	N	N	Y	Y	-	-	-	-	-	-
MusiPT_002537-T1	N	N	Y	Y	-	-	-	-	-	-
MusiPT_002538-T1	N	N	Y	N	-	-	-	-	-	-
MusiPT_002539-T1	N	N	N	N	F	GO:0000050,GO:0000052,GO:0000166,GO:0001882,GO:0001884,GO:0002119,GO:0002134,GO:0002164,GO:0003674,GO:0003824,GO:0004070,GO:0004087,GO:0004088,GO:0004151,GO:0004672,GO:0005488,GO:0005515,GO:0005524,GO:0005575,GO:0005622,GO:0005623,GO:0005634,GO:0005654,GO:0005737,GO:0005739,GO:0005829,GO:0006082,GO:0006139,GO:0006206,GO:0006207,GO:0006213,GO:0006220,GO:0006221,GO:0006228,GO:0006464,GO:0006468,GO:…	ko00240,ko00250,ko01100	-	Carbamoyl-phosphate synthase small chain, CPSase domain	Carbamoyl-phosphate synthase L chain, ATP binding domain;Carbamoyl-phosphate synthase small chain, CPSase domain;MGS-like domain;Glutamine amidotransferase class-I;Carbamoyl-phosphate synthetase large chain, oligomerisation domain
MusiPT_002540-T1	N	N	N	N	-	-	-	-	-	-
MusiPT_002541-T1	N	N	N	N	F	GO:0000050,GO:0000052,GO:0000166,GO:0001882,GO:0001884,GO:0002119,GO:0002134,GO:0002164,GO:0003674,GO:0003824,GO:0004070,GO:0004087,GO:0004088,GO:0004151,GO:0004672,GO:0005488,GO:0005515,GO:0005524,GO:0005575,GO:0005622,GO:0005623,GO:0005634,GO:0005654,GO:0005737,GO:0005739,GO:0005829,GO:0006082,GO:0006139,GO:0006206,GO:0006207,GO:0006213,GO:0006220,GO:0006221,GO:0006228,GO:0006464,GO:0006468,GO:…	ko00240,ko00250,ko01100	-	Aspartate/ornithine carbamoyltransferase, Asp/Orn binding domain	Amidohydrolase family;Aspartate/ornithine carbamoyltransferase, carbamoyl-P binding domain;MGS-like domain;Aspartate/ornithine carbamoyltransferase, Asp/Orn binding domain
MusiPT_002542-T1	N	N	N	N	C	GO:0003674,GO:0005215,GO:0005575,GO:0005622,GO:0005623,GO:0005737,GO:0005739,GO:0005740,GO:0005743,GO:0006725,GO:0006766,GO:0006767,GO:0006790,GO:0006807,GO:0006810,GO:0006811,GO:0006812,GO:0006820,GO:0006839,GO:0006855,GO:0006862,GO:0008150,GO:0008152,GO:0008324,GO:0008509,GO:0008514,GO:0009987,GO:0015075,GO:0015101,GO:0015215,GO:0015234,GO:0015238,GO:0015291,GO:0015297,GO:0015605,GO:0015695,GO:…	-	-	mitochondrial thiamine pyrophosphate carrier	Mitochondrial carrier protein
MusiPT_002543-T1	N	N	N	N	U	-	-	-	Pleckstrin homology domain.	PH domain
MusiPT_002544-T1	N	N	Y	Y	-	-	-	-	-	-
MusiPT_002545-T1	N	N	N	N	S	-	-	-	Yippee zinc-binding/DNA-binding /Mis18, centromere assembly	Yippee zinc-binding/DNA-binding /Mis18, centromere assembly
MusiPT_002546-T1	N	N	Y	Y	-	-	-	-	-	-
MusiPT_002547-T1	N	N	N	N	-	-	-	-	-	-
MusiPT_002548-T1	N	N	N	N	A	GO:0000003,GO:0000184,GO:0000375,GO:0000377,GO:0000398,GO:0000956,GO:0003006,GO:0003674,GO:0003676,GO:0003677,GO:0003723,GO:0003729,GO:0005198,GO:0005488,GO:0005575,GO:0005622,GO:0005623,GO:0005634,GO:0005654,GO:0005730,GO:0005737,GO:0005815,GO:0005829,GO:0005856,GO:0006139,GO:0006396,GO:0006397,GO:0006401,GO:0006402,GO:0006403,GO:0006405,GO:0006406,GO:0006417,GO:0006611,GO:0006725,GO:0006807,GO:…	ko03013,ko03015	-	Smg-4/UPF3 family	Smg-4/UPF3 family
MusiPT_002549-T1	N	N	N	N	B	-	ko00310	-	Chromatin organization modifier domain	-
MusiPT_002550-T1	Y	N	N	N	B	GO:0000003,GO:0000122,GO:0000183,GO:0000228,GO:0000280,GO:0000775,GO:0000785,GO:0000790,GO:0000792,GO:0000793,GO:0000794,GO:0000976,GO:0000977,GO:0001012,GO:0001067,GO:0001654,GO:0001666,GO:0003006,GO:0003674,GO:0003676,GO:0003677,GO:0003682,GO:0003690,GO:0003824,GO:0005488,GO:0005515,GO:0005575,GO:0005622,GO:0005623,GO:0005634,GO:0005652,GO:0005654,GO:0005677,GO:0005694,GO:0005700,GO:0005701,GO:…	ko00310	-	Histone methyltransferase that specifically trimethylates 'Lys-9' of histone H3 using monomethylated H3 'Lys- 9' as substrate. H3 'Lys-9' trimethylation represents a specific tag for epigenetic transcriptional repression by recruiting Su(var)205 HP1 to methylated histones. Mainly functions in heterochromatin regions, thereby playing a central role in the establishment of constitutive heterochroma…	Pre-SET motif;SET domain;Chromo (CHRromatin Organisation MOdifier) domain
MusiPT_002551-T1	N	N	N	N	B	GO:0001731,GO:0002181,GO:0002183,GO:0003674,GO:0003676,GO:0003723,GO:0003743,GO:0005488,GO:0005575,GO:0005622,GO:0005623,GO:0005737,GO:0005850,GO:0006412,GO:0006413,GO:0006518,GO:0006807,GO:0008135,GO:0008150,GO:0008152,GO:0009058,GO:0009059,GO:0009987,GO:0010467,GO:0016043,GO:0016282,GO:0019538,GO:0022607,GO:0022613,GO:0022618,GO:0032991,GO:0034622,GO:0034641,GO:0034645,GO:0043043,GO:0043170,GO:…	ko00310,ko03013	-	It is involved in the biological process described with histone lysine methylation	Elongation factor Tu domain 2;Elongation factor Tu GTP binding domain;Initiation factor eIF2 gamma, C terminal
MusiPT_002552-T1	N	N	N	N	C	GO:0000275,GO:0000276,GO:0003674,GO:0003824,GO:0005215,GO:0005488,GO:0005496,GO:0005575,GO:0005622,GO:0005623,GO:0005737,GO:0005739,GO:0005740,GO:0005743,GO:0005753,GO:0005756,GO:0005886,GO:0006091,GO:0006119,GO:0006139,GO:0006163,GO:0006164,GO:0006725,GO:0006753,GO:0006754,GO:0006793,GO:0006796,GO:0006807,GO:0006810,GO:0006811,GO:0006812,GO:0006839,GO:0006996,GO:0007005,GO:0007006,GO:0007007,GO:…	ko00190,ko01100,ko04714,ko05010,ko05012,ko05016	-	Proton-transporting ATP synthase activity, rotational mechanism. It is involved in the biological process described with ATP synthesis coupled proton transport	ATP synthase delta (OSCP) subunit
MusiPT_002553-T1	N	N	N	N	N	GO:0002165,GO:0003674,GO:0003779,GO:0003785,GO:0005488,GO:0005515,GO:0005575,GO:0005622,GO:0005623,GO:0005737,GO:0005829,GO:0007275,GO:0007399,GO:0007417,GO:0007420,GO:0008092,GO:0008150,GO:0009653,GO:0009791,GO:0009886,GO:0032501,GO:0032502,GO:0035193,GO:0044424,GO:0044444,GO:0044464,GO:0048513,GO:0048731,GO:0048856,GO:0060322	ko01522,ko01524,ko04068,ko04110,ko04115,ko04120,ko04144,ko04151,ko04218,ko04919,ko05165,ko05169,ko05200,ko05202,ko05203,ko05205,ko05206,ko05214,ko05215,ko05218,ko05219,ko05220	-	Thymosin beta actin-binding motif.	Thymosin beta-4 family
MusiPT_002554-T1	N	N	N	N	S	-	-	-	Structural constituent of cuticle	-
MusiPT_002555-T1	N	N	N	N	K	GO:0000118,GO:0000228,GO:0000375,GO:0000377,GO:0000381,GO:0000398,GO:0000785,GO:0000790,GO:0003674,GO:0003712,GO:0003714,GO:0003824,GO:0004407,GO:0005488,GO:0005515,GO:0005575,GO:0005622,GO:0005623,GO:0005634,GO:0005654,GO:0005667,GO:0005694,GO:0005737,GO:0005829,GO:0006139,GO:0006325,GO:0006342,GO:0006355,GO:0006357,GO:0006396,GO:0006397,GO:0006464,GO:0006476,GO:0006725,GO:0006807,GO:0006996,GO:…	ko03013,ko03015	-	Sin3 associated polypeptide p18 (SAP18)	Sin3 associated polypeptide p18 (SAP18)
MusiPT_002556-T1	N	N	N	N	J	GO:0000175,GO:0000176,GO:0000178,GO:0000278,GO:0000288,GO:0000291,GO:0000956,GO:0002252,GO:0002376,GO:0003674,GO:0003824,GO:0004518,GO:0004519,GO:0004521,GO:0004527,GO:0004532,GO:0004540,GO:0005085,GO:0005488,GO:0005515,GO:0005575,GO:0005622,GO:0005623,GO:0005634,GO:0005652,GO:0005654,GO:0005737,GO:0005829,GO:0006139,GO:0006364,GO:0006396,GO:0006401,GO:0006402,GO:0006725,GO:0006807,GO:0006950,GO:…	ko03018	-	Rrp44-like cold shock domain	Rrp44-like cold shock domain;PIN domain;Dis3-like cold-shock domain 2 (CSD2)
MusiPT_002557-T1	N	N	N	N	-	-	-	-	-	-
MusiPT_002558-T1	N	N	N	N	-	-	-	-	-	-
MusiPT_002559-T1	N	N	N	N	J	GO:0000175,GO:0000176,GO:0000178,GO:0000278,GO:0000288,GO:0000291,GO:0000956,GO:0002252,GO:0002376,GO:0003674,GO:0003824,GO:0004518,GO:0004519,GO:0004521,GO:0004527,GO:0004532,GO:0004540,GO:0005085,GO:0005488,GO:0005515,GO:0005575,GO:0005622,GO:0005623,GO:0005634,GO:0005652,GO:0005654,GO:0005737,GO:0005829,GO:0006139,GO:0006364,GO:0006396,GO:0006401,GO:0006402,GO:0006725,GO:0006807,GO:0006950,GO:…	ko03018	-	Rrp44-like cold shock domain	RNB domain;S1 domain
MusiPT_002560-T1	N	N	N	N	TU	GO:0000003,GO:0001654,GO:0001745,GO:0001751,GO:0001754,GO:0001881,GO:0001932,GO:0001934,GO:0002009,GO:0002165,GO:0003002,GO:0003006,GO:0003407,GO:0003674,GO:0003676,GO:0003824,GO:0005488,GO:0005515,GO:0005575,GO:0005622,GO:0005623,GO:0005634,GO:0005737,GO:0005768,GO:0005769,GO:0005783,GO:0005811,GO:0005886,GO:0005929,GO:0006810,GO:0006886,GO:0006892,GO:0006896,GO:0006897,GO:0006907,GO:0006937,GO:…	ko04144	-	N-terminal EH-domain containing protein	N-terminal EH-domain containing protein;Cytoskeletal-regulatory complex EF hand;Dynamin family;Domain of unknown function (DUF5600)
MusiPT_002561-T1	N	N	N	N	O	GO:0002376,GO:0002520,GO:0002682,GO:0002684,GO:0003674,GO:0003824,GO:0004839,GO:0005488,GO:0005515,GO:0005575,GO:0005622,GO:0005623,GO:0005634,GO:0005654,GO:0005737,GO:0006355,GO:0006464,GO:0006807,GO:0007275,GO:0007346,GO:0008022,GO:0008047,GO:0008150,GO:0008152,GO:0008641,GO:0009889,GO:0009966,GO:0009967,GO:0009987,GO:0010468,GO:0010556,GO:0010646,GO:0010647,GO:0016567,GO:0016874,GO:0016877,GO:…	ko04120	-	Small protein activating enzyme activity. It is involved in the biological process described with cellular protein modification process	ThiF family
MusiPT_002562-T1	N	N	N	N	S	GO:0005575,GO:0005622,GO:0005623,GO:0005737,GO:0005773,GO:0005774,GO:0005783,GO:0005793,GO:0005798,GO:0006807,GO:0006873,GO:0006875,GO:0006879,GO:0006885,GO:0006996,GO:0007033,GO:0007035,GO:0007039,GO:0007040,GO:0007042,GO:0008150,GO:0008152,GO:0009056,GO:0009057,GO:0009628,GO:0009987,GO:0012505,GO:0012506,GO:0016020,GO:0016043,GO:0016469,GO:0016471,GO:0019538,GO:0019725,GO:0030003,GO:0030004,GO:…	-	-	Endoplasmic reticulum-based factor for assembly of V-ATPase	Endoplasmic reticulum-based factor for assembly of V-ATPase
MusiPT_002563-T1	N	N	N	N	S	GO:0005575,GO:0005622,GO:0005623,GO:0005737,GO:0005829,GO:0006810,GO:0008150,GO:0016192,GO:0016197,GO:0031082,GO:0031083,GO:0032991,GO:0044424,GO:0044444,GO:0044445,GO:0044464,GO:0046907,GO:0051179,GO:0051234,GO:0051641,GO:0051649	-	-	Biogenesis of lysosome-related organelles complex 1 subunit	Organelle biogenesis, Muted-like protein
MusiPT_002564-T1	N	N	N	N	O	GO:0000003,GO:0003006,GO:0003674,GO:0005488,GO:0005515,GO:0005575,GO:0005622,GO:0005623,GO:0005737,GO:0006457,GO:0007163,GO:0007275,GO:0007276,GO:0007281,GO:0007292,GO:0007399,GO:0007405,GO:0008150,GO:0008283,GO:0008356,GO:0009987,GO:0016272,GO:0017145,GO:0019953,GO:0022008,GO:0022412,GO:0022414,GO:0030154,GO:0032501,GO:0032502,GO:0032504,GO:0032991,GO:0036445,GO:0044183,GO:0044424,GO:0044464,GO:…	-	-	Prefoldin subunit	Prefoldin subunit
MusiPT_002565-T1	N	N	N	N	-	-	-	-	-	-
MusiPT_002566-T1	N	N	Y	Y	-	-	-	-	-	-
MusiPT_002567-T1	N	N	N	N	P	GO:0003674,GO:0005215,GO:0005216,GO:0005242,GO:0005244,GO:0005249,GO:0005261,GO:0005267,GO:0005272,GO:0005488,GO:0005515,GO:0005575,GO:0005622,GO:0005623,GO:0005737,GO:0005768,GO:0005886,GO:0005887,GO:0005903,GO:0006810,GO:0006811,GO:0006812,GO:0006813,GO:0006814,GO:0008016,GO:0008076,GO:0008150,GO:0008324,GO:0009636,GO:0009987,GO:0012505,GO:0015075,GO:0015077,GO:0015079,GO:0015081,GO:0015267,GO:…	-	-	Ion channel	Ion channel
MusiPT_002568-T1	N	N	N	N	S	GO:0005575,GO:0005576,GO:0005622,GO:0005623,GO:0005634,GO:0005737,GO:0005829,GO:0005886,GO:0006464,GO:0006807,GO:0007154,GO:0007165,GO:0007264,GO:0007265,GO:0008150,GO:0008152,GO:0009987,GO:0016020,GO:0019538,GO:0019898,GO:0023052,GO:0035556,GO:0036211,GO:0043170,GO:0043226,GO:0043227,GO:0043229,GO:0043231,GO:0043412,GO:0043687,GO:0044237,GO:0044238,GO:0044260,GO:0044267,GO:0044424,GO:0044425,GO:…	-	-	Leucine-rich repeats, outliers	Leucine rich repeat
MusiPT_002569-T1	N	N	N	N	-	-	-	-	-	-
MusiPT_002570-T1	N	N	N	N	C	GO:0003674,GO:0003824,GO:0003826,GO:0003863,GO:0005488,GO:0005575,GO:0005622,GO:0005623,GO:0005737,GO:0005739,GO:0005759,GO:0005947,GO:0006082,GO:0006139,GO:0006163,GO:0006164,GO:0006520,GO:0006637,GO:0006725,GO:0006732,GO:0006753,GO:0006790,GO:0006793,GO:0006796,GO:0006807,GO:0007584,GO:0008150,GO:0008152,GO:0009056,GO:0009058,GO:0009063,GO:0009081,GO:0009083,GO:0009108,GO:0009117,GO:0009150,GO:…	ko00280,ko00640,ko01100,ko01110,ko01130	-	Oxidoreductase activity, acting on the aldehyde or oxo group of donors, disulfide as acceptor. It is involved in the biological process described with metabolic process	Dehydrogenase E1 component
MusiPT_002571-T1	N	N	N	N	K	GO:0000003,GO:0000122,GO:0000981,GO:0000982,GO:0000983,GO:0000988,GO:0000989,GO:0001078,GO:0001227,GO:0001503,GO:0001525,GO:0001568,GO:0001570,GO:0001649,GO:0001655,GO:0001657,GO:0001701,GO:0001822,GO:0001823,GO:0001837,GO:0001838,GO:0001890,GO:0001892,GO:0001944,GO:0002009,GO:0002076,GO:0003002,GO:0003006,GO:0003007,GO:0003151,GO:0003158,GO:0003170,GO:0003171,GO:0003177,GO:0003179,GO:0003181,GO:…	ko05165,ko05200,ko05224	-	Orange domain	Hairy Orange;Helix-loop-helix DNA-binding domain
MusiPT_002572-T1	N	N	N	N	-	-	-	-	-	-
MusiPT_002573-T1	N	N	N	N	-	-	-	-	-	Zinc-finger of the MIZ type in Nse subunit
MusiPT_002575-T1	N	N	N	N	H	GO:0003674,GO:0003824,GO:0004109,GO:0005198,GO:0005212,GO:0005215,GO:0005391,GO:0005488,GO:0005515,GO:0005575,GO:0005622,GO:0005623,GO:0005737,GO:0005739,GO:0005740,GO:0005743,GO:0005758,GO:0005829,GO:0006725,GO:0006778,GO:0006779,GO:0006782,GO:0006783,GO:0006807,GO:0006810,GO:0006811,GO:0006812,GO:0006813,GO:0006814,GO:0008150,GO:0008152,GO:0008324,GO:0008556,GO:0009058,GO:0009636,GO:0009987,GO:…	ko00860,ko01100,ko01110	-	Coproporphyrinogen oxidase activity. It is involved in the biological process described with	Coproporphyrinogen III oxidase
MusiPT_002576-T1	N	N	N	N	-	-	-	-	-	-
MusiPT_002577-T1	N	N	Y	Y	-	-	-	-	-	-
MusiPT_002578-T1	N	N	Y	Y	-	-	-	-	-	-
MusiPT_002579-T1	N	N	Y	Y	-	-	-	-	-	-
MusiPT_002580-T1	N	N	Y	Y	-	-	-	-	-	-
MusiPT_002581-T1	N	N	N	N	-	-	-	-	-	-
MusiPT_002582-T1	N	N	N	N	-	-	-	-	-	-
MusiPT_002583-T1	N	N	N	N	-	-	-	-	-	-
MusiPT_002584-T1	N	N	N	N	-	-	-	-	-	-
MusiPT_002585-T1	N	N	Y	Y	-	-	-	-	-	-
MusiPT_002586-T1	Y	N	N	N	I	GO:0001101,GO:0001889,GO:0003674,GO:0003824,GO:0003985,GO:0003988,GO:0005575,GO:0005622,GO:0005623,GO:0005634,GO:0005730,GO:0005737,GO:0005739,GO:0005777,GO:0005829,GO:0006066,GO:0006082,GO:0006091,GO:0006629,GO:0006631,GO:0006635,GO:0006694,GO:0006695,GO:0006720,GO:0007154,GO:0007275,GO:0007399,GO:0007417,GO:0007420,GO:0007584,GO:0008150,GO:0008152,GO:0008202,GO:0008203,GO:0008299,GO:0008610,GO:…	ko00071,ko00072,ko00280,ko00310,ko00362,ko00380,ko00620,ko00630,ko00640,ko00650,ko00720,ko00900,ko01100,ko01110,ko01120,ko01130,ko01200,ko01212,ko02020	-	Thiolase, C-terminal domain	Thiolase, N-terminal domain;Thiolase, C-terminal domain
MusiPT_002587-T1	N	N	N	N	A	GO:0003674,GO:0003676,GO:0003723,GO:0005488,GO:0005575,GO:0005622,GO:0005623,GO:0005634,GO:0005654,GO:0005683,GO:0007346,GO:0008150,GO:0010564,GO:0015030,GO:0016604,GO:0017069,GO:0030532,GO:0031974,GO:0031981,GO:0032991,GO:0043226,GO:0043227,GO:0043229,GO:0043231,GO:0043233,GO:0044422,GO:0044424,GO:0044428,GO:0044446,GO:0044451,GO:0044464,GO:0045787,GO:0045931,GO:0048518,GO:0048522,GO:0050789,GO:…	-	-	LSM domain	LSM domain
MusiPT_002588-T1	N	N	N	N	S	-	-	-	chitin binding. It is involved in the biological process described with chitin metabolic process	Chitin binding Peritrophin-A domain
MusiPT_002589-T1	N	N	N	N	-	-	-	-	-	-
MusiPT_002590-T1	N	N	Y	Y	-	-	-	-	-	-
MusiPT_002591-T1	N	N	N	N	S	GO:0000003,GO:0003006,GO:0005575,GO:0005622,GO:0005623,GO:0005634,GO:0005737,GO:0005783,GO:0005811,GO:0005829,GO:0006915,GO:0006996,GO:0007276,GO:0007281,GO:0007292,GO:0008150,GO:0008219,GO:0009987,GO:0010623,GO:0010941,GO:0012501,GO:0012505,GO:0016043,GO:0019953,GO:0022412,GO:0022414,GO:0030154,GO:0032501,GO:0032502,GO:0032504,GO:0034389,GO:0042981,GO:0043066,GO:0043067,GO:0043069,GO:0043226,GO:…	ko04210	-	It is involved in the biological process described with apoptotic process	CIDE-N domain;DNA Fragmentation factor 45kDa, C terminal domain
MusiPT_002592-T1	N	N	N	N	S	GO:0003674,GO:0005085,GO:0005088,GO:0005488,GO:0005515,GO:0005575,GO:0005622,GO:0005623,GO:0005737,GO:0005768,GO:0005794,GO:0005829,GO:0006810,GO:0006888,GO:0006891,GO:0006900,GO:0006901,GO:0006903,GO:0006996,GO:0008150,GO:0009987,GO:0012505,GO:0016043,GO:0016050,GO:0016192,GO:0016197,GO:0016482,GO:0017016,GO:0017112,GO:0017137,GO:0019899,GO:0022607,GO:0030008,GO:0031267,GO:0031410,GO:0031982,GO:…	-	-	Trafficking protein particle complex subunit	Trafficking protein particle complex subunit 10, TRAPPC10;Foie gras liver health family 1
MusiPT_002593-T1	N	N	N	N	S	-	ko04530	-	Popeye protein conserved region	Popeye protein conserved region
MusiPT_002594-T1	Y	N	N	N	S	GO:0003008,GO:0003674,GO:0005215,GO:0005326,GO:0005575,GO:0005623,GO:0005886,GO:0005887,GO:0006810,GO:0006811,GO:0006812,GO:0006820,GO:0006836,GO:0007610,GO:0007611,GO:0007613,GO:0008150,GO:0008324,GO:0008509,GO:0008514,GO:0008519,GO:0009914,GO:0010646,GO:0010648,GO:0010817,GO:0015075,GO:0015101,GO:0015220,GO:0015695,GO:0015696,GO:0015711,GO:0015870,GO:0015871,GO:0015893,GO:0016020,GO:0016021,GO:…	ko05231	-	Transmembrane transporter activity. It is involved in the biological process described with transmembrane transport	Sugar (and other) transporter
MusiPT_002595-T1	N	N	N	N	A	GO:0000003,GO:0000122,GO:0000212,GO:0000226,GO:0000278,GO:0000737,GO:0000902,GO:0000904,GO:0001501,GO:0001525,GO:0001568,GO:0001709,GO:0001763,GO:0001932,GO:0001942,GO:0001944,GO:0002009,GO:0002064,GO:0002065,GO:0002066,GO:0002119,GO:0002164,GO:0002252,GO:0002376,GO:0002520,GO:0002682,GO:0002694,GO:0003002,GO:0003006,GO:0003007,GO:0003008,GO:0003151,GO:0003674,GO:0003676,GO:0003723,GO:0003725,GO:…	ko05206	-	Belongs to the helicase family. Dicer subfamily	Helicase conserved C-terminal domain;PAZ domain;Ribonuclease III domain;Dicer dimerisation domain
MusiPT_002596-T1	N	N	N	N	E	GO:0001967,GO:0002087,GO:0003008,GO:0003674,GO:0003824,GO:0004359,GO:0005488,GO:0005515,GO:0005575,GO:0005622,GO:0005623,GO:0005737,GO:0005739,GO:0005759,GO:0005829,GO:0006082,GO:0006520,GO:0006536,GO:0006537,GO:0006541,GO:0006543,GO:0006807,GO:0006810,GO:0006811,GO:0006820,GO:0006835,GO:0006865,GO:0007154,GO:0007267,GO:0007268,GO:0007610,GO:0007631,GO:0008150,GO:0008152,GO:0008652,GO:0009056,GO:…	ko00220,ko00250,ko00471,ko01100,ko04724,ko04727,ko04964,ko05206,ko05230	-	Glutaminase	EF-hand domain;Glutaminase
MusiPT_002597-T1	N	N	N	N	E	GO:0001967,GO:0002087,GO:0003008,GO:0003674,GO:0003824,GO:0004359,GO:0005488,GO:0005515,GO:0005575,GO:0005622,GO:0005623,GO:0005737,GO:0005739,GO:0005759,GO:0005829,GO:0006082,GO:0006520,GO:0006536,GO:0006537,GO:0006541,GO:0006543,GO:0006807,GO:0006810,GO:0006811,GO:0006820,GO:0006835,GO:0006865,GO:0007154,GO:0007267,GO:0007268,GO:0007610,GO:0007631,GO:0008150,GO:0008152,GO:0008652,GO:0009056,GO:…	ko00220,ko00250,ko00471,ko01100,ko04724,ko04727,ko04964,ko05206,ko05230	-	Glutaminase	Ankyrin repeats (3 copies)
MusiPT_002598-T1	N	N	N	N	-	-	-	-	-	Amiloride-sensitive sodium channel
MusiPT_002599-T1	N	N	N	N	GMW	GO:0000003,GO:0000139,GO:0000271,GO:0000902,GO:0000904,GO:0001501,GO:0001503,GO:0003674,GO:0003824,GO:0005488,GO:0005515,GO:0005575,GO:0005622,GO:0005623,GO:0005737,GO:0005783,GO:0005789,GO:0005794,GO:0005975,GO:0005976,GO:0006022,GO:0006023,GO:0006024,GO:0006029,GO:0006040,GO:0006044,GO:0006082,GO:0006790,GO:0006807,GO:0006810,GO:0006897,GO:0006928,GO:0006935,GO:0006996,GO:0007005,GO:0007154,GO:…	ko00534,ko01100	GT47,GT64	Transferase activity, transferring hexosyl groups	Glycosyl transferase family 64 domain;Exostosin family
MusiPT_002600-T1	N	N	Y	Y	-	-	-	-	-	-
MusiPT_002601-T1	N	N	N	N	GMW	GO:0000003,GO:0000139,GO:0000271,GO:0000902,GO:0000904,GO:0001501,GO:0001503,GO:0003674,GO:0003824,GO:0005488,GO:0005515,GO:0005575,GO:0005622,GO:0005623,GO:0005737,GO:0005783,GO:0005789,GO:0005794,GO:0005975,GO:0005976,GO:0006022,GO:0006023,GO:0006024,GO:0006029,GO:0006040,GO:0006044,GO:0006082,GO:0006790,GO:0006807,GO:0006810,GO:0006897,GO:0006928,GO:0006935,GO:0006996,GO:0007005,GO:0007154,GO:…	ko00534,ko01100	GT47,GT64	Exostosin family	Exostosin family
MusiPT_002602-T1	N	N	Y	Y	-	-	-	-	-	-
MusiPT_002603-T1	N	N	N	N	I	GO:0001941,GO:0003674,GO:0003824,GO:0005102,GO:0005488,GO:0005515,GO:0005575,GO:0005623,GO:0005886,GO:0005887,GO:0006810,GO:0006897,GO:0007155,GO:0007158,GO:0007275,GO:0007399,GO:0007416,GO:0008150,GO:0009986,GO:0009987,GO:0010646,GO:0016020,GO:0016021,GO:0016043,GO:0016192,GO:0016787,GO:0016788,GO:0022607,GO:0022610,GO:0023051,GO:0031224,GO:0031226,GO:0032501,GO:0032502,GO:0036465,GO:0042043,GO:…	-	-	Carboxylesterase family	Carboxylesterase family
MusiPT_002604-T1	N	N	Y	Y	-	-	-	-	-	-
MusiPT_002605-T1	N	N	N	N	-	-	-	-	-	Tudor domain
MusiPT_002606-T1	N	N	N	N	-	-	-	-	-	Tudor domain
MusiPT_002607-T1	N	N	N	N	T	GO:0000785,GO:0003674,GO:0003682,GO:0003824,GO:0004553,GO:0004649,GO:0005488,GO:0005575,GO:0005622,GO:0005623,GO:0005634,GO:0005654,GO:0005694,GO:0005737,GO:0005739,GO:0005759,GO:0005829,GO:0005975,GO:0006139,GO:0006163,GO:0006282,GO:0006325,GO:0006342,GO:0006355,GO:0006725,GO:0006753,GO:0006793,GO:0006796,GO:0006807,GO:0006950,GO:0006974,GO:0006996,GO:0006997,GO:0008104,GO:0008150,GO:0008152,GO:…	-	-	Poly (ADP-ribose) glycohydrolase (PARG)	Poly (ADP-ribose) glycohydrolase (PARG)
MusiPT_002608-T1	N	N	N	N	S	-	-	-	ABC transporter, phosphonate, periplasmic substrate-binding protein	ABC transporter, phosphonate, periplasmic substrate-binding protein
MusiPT_002609-T1	N	N	N	N	S	-	-	-	catalytic activity. It is involved in the biological process described with metabolic process	Protein of unknown function (DUF229)
MusiPT_002610-T1	N	N	Y	Y	-	-	-	-	-	-
MusiPT_002611-T1	N	N	Y	Y	-	-	-	-	-	-
MusiPT_002612-T1	N	N	N	N	-	GO:0001736,GO:0001738,GO:0002009,GO:0005575,GO:0005623,GO:0005886,GO:0005912,GO:0005924,GO:0005927,GO:0007164,GO:0008150,GO:0009653,GO:0009888,GO:0016020,GO:0016324,GO:0030054,GO:0030055,GO:0032502,GO:0044425,GO:0044459,GO:0044464,GO:0045177,GO:0048104,GO:0048729,GO:0048856,GO:0060429,GO:0070161,GO:0071944,GO:0098590	-	-	-	-
MusiPT_002613-T1	N	N	N	N	-	GO:0001736,GO:0001738,GO:0002009,GO:0005575,GO:0005623,GO:0005886,GO:0005912,GO:0005924,GO:0005927,GO:0007164,GO:0008150,GO:0009653,GO:0009888,GO:0016020,GO:0016324,GO:0030054,GO:0030055,GO:0032502,GO:0044425,GO:0044459,GO:0044464,GO:0045177,GO:0048104,GO:0048729,GO:0048856,GO:0060429,GO:0070161,GO:0071944,GO:0098590	-	-	-	-
MusiPT_002614-T1	N	N	N	N	S	GO:0000375,GO:0000377,GO:0000398,GO:0005575,GO:0005622,GO:0005623,GO:0005634,GO:0005681,GO:0006139,GO:0006325,GO:0006342,GO:0006355,GO:0006396,GO:0006397,GO:0006725,GO:0006807,GO:0006996,GO:0008150,GO:0008152,GO:0008380,GO:0009889,GO:0009890,GO:0009892,GO:0009987,GO:0010467,GO:0010468,GO:0010556,GO:0010558,GO:0010605,GO:0010608,GO:0010629,GO:0016043,GO:0016070,GO:0016071,GO:0016246,GO:0016441,GO:…	-	-	NRDE-2, necessary for RNA interference	NRDE-2, necessary for RNA interference
MusiPT_002615-T1	N	N	Y	Y	-	-	-	-	-	-
MusiPT_002616-T1	N	N	N	N	T	GO:0000003,GO:0000323,GO:0003006,GO:0003674,GO:0005096,GO:0005488,GO:0005575,GO:0005622,GO:0005623,GO:0005737,GO:0005764,GO:0005765,GO:0005773,GO:0005774,GO:0005829,GO:0006950,GO:0007154,GO:0007276,GO:0007281,GO:0007282,GO:0007292,GO:0007293,GO:0008047,GO:0008150,GO:0008283,GO:0008356,GO:0008361,GO:0009267,GO:0009605,GO:0009653,GO:0009894,GO:0009966,GO:0009968,GO:0009987,GO:0009991,GO:0010506,GO:…	ko04150	-	negative regulation of TORC1 signaling	7 transmembrane receptor (Secretin family);DEPDC5 protein C-terminal region;Vacuolar membrane-associated protein Iml1
MusiPT_002617-T1	N	N	N	N	-	-	-	-	-	-
MusiPT_002618-T1	N	N	N	N	-	-	-	-	-	-
MusiPT_002619-T1	N	N	Y	Y	-	-	-	-	-	-
MusiPT_002620-T1	N	N	N	N	S	GO:0008150,GO:0008361,GO:0009987,GO:0016043,GO:0032535,GO:0045793,GO:0065007,GO:0065008,GO:0071840,GO:0090066	-	-	It is involved in the biological process described with intracellular signal transduction	-
MusiPT_002621-T1	N	N	Y	Y	-	-	-	-	-	-
MusiPT_002622-T1	N	N	Y	Y	-	-	-	-	-	-
MusiPT_002623-T1	N	N	N	N	T	GO:0003008,GO:0003009,GO:0003012,GO:0003674,GO:0005488,GO:0005515,GO:0005575,GO:0005622,GO:0005623,GO:0005634,GO:0005654,GO:0005737,GO:0005829,GO:0005886,GO:0005891,GO:0006936,GO:0006941,GO:0007009,GO:0007154,GO:0007267,GO:0007268,GO:0007274,GO:0007275,GO:0007517,GO:0007519,GO:0008150,GO:0009888,GO:0009898,GO:0009987,GO:0010256,GO:0010522,GO:0010880,GO:0010959,GO:0014706,GO:0014902,GO:0014904,GO:…	-	-	Src homology 3 domains	SH3 domain
MusiPT_002624-T1	N	N	N	N	L	GO:0000723,GO:0000731,GO:0000819,GO:0003674,GO:0005488,GO:0005515,GO:0005575,GO:0005622,GO:0005623,GO:0005634,GO:0005654,GO:0005657,GO:0005663,GO:0005694,GO:0006139,GO:0006259,GO:0006260,GO:0006261,GO:0006271,GO:0006272,GO:0006275,GO:0006281,GO:0006283,GO:0006289,GO:0006296,GO:0006297,GO:0006301,GO:0006725,GO:0006807,GO:0006950,GO:0006974,GO:0006996,GO:0007049,GO:0007059,GO:0007062,GO:0008150,GO:…	ko03030,ko03420,ko03430	-	positive regulation of DNA-directed DNA polymerase activity	Replication factor C C-terminal domain;ATPase family associated with various cellular activities (AAA)
MusiPT_002625-T1	N	N	Y	Y	-	-	-	-	-	-
MusiPT_002626-T1	N	N	N	N	O	GO:0000421,GO:0002252,GO:0002376,GO:0003674,GO:0005488,GO:0005575,GO:0005622,GO:0005623,GO:0005737,GO:0005773,GO:0005774,GO:0005776,GO:0005783,GO:0005789,GO:0005791,GO:0006464,GO:0006486,GO:0006487,GO:0006807,GO:0006996,GO:0007029,GO:0007568,GO:0008150,GO:0008152,GO:0008250,GO:0009058,GO:0009059,GO:0009100,GO:0009101,GO:0009987,GO:0010256,GO:0012505,GO:0016020,GO:0016043,GO:0018193,GO:0018196,GO:…	ko00510,ko00513,ko01100,ko04141	-	It is involved in the biological process described with protein N-linked glycosylation	Oligosaccharyltransferase subunit Ribophorin II
MusiPT_002627-T1	N	N	N	N	A	GO:0000122,GO:0000375,GO:0000377,GO:0000398,GO:0005575,GO:0005622,GO:0005623,GO:0005634,GO:0005737,GO:0006139,GO:0006355,GO:0006357,GO:0006396,GO:0006397,GO:0006725,GO:0006807,GO:0006810,GO:0008150,GO:0008152,GO:0008380,GO:0009889,GO:0009890,GO:0009892,GO:0009987,GO:0010467,GO:0010468,GO:0010556,GO:0010558,GO:0010605,GO:0010629,GO:0016070,GO:0016071,GO:0019219,GO:0019222,GO:0031323,GO:0031324,GO:…	-	-	DnaJ molecular chaperone homology domain	DnaJ domain;RNA recognition motif. (a.k.a. RRM, RBD, or RNP domain)
MusiPT_002628-T1	N	N	N	N	-	-	-	-	-	-
MusiPT_002629-T1	N	N	N	N	-	-	-	-	-	-
MusiPT_002630-T1	N	N	N	N	S	GO:0001085,GO:0001103,GO:0001654,GO:0001655,GO:0001745,GO:0001751,GO:0001754,GO:0001822,GO:0001947,GO:0002009,GO:0003007,GO:0003143,GO:0003674,GO:0005488,GO:0005515,GO:0005543,GO:0005575,GO:0005622,GO:0005623,GO:0005737,GO:0005813,GO:0005815,GO:0005829,GO:0005856,GO:0005929,GO:0005930,GO:0006810,GO:0006996,GO:0007275,GO:0007368,GO:0007369,GO:0007389,GO:0007399,GO:0007423,GO:0007507,GO:0008134,GO:…	-	-	bardet-Biedl syndrome 5 protein	Bardet-Biedl syndrome 5 protein
MusiPT_002631-T1	N	N	N	N	S	GO:0006355,GO:0008150,GO:0009889,GO:0009890,GO:0009892,GO:0010468,GO:0010556,GO:0010558,GO:0010605,GO:0010629,GO:0019219,GO:0019222,GO:0031323,GO:0031324,GO:0031326,GO:0031327,GO:0045892,GO:0045934,GO:0048519,GO:0048523,GO:0050789,GO:0050794,GO:0051171,GO:0051172,GO:0051252,GO:0051253,GO:0060255,GO:0065007,GO:0080090,GO:1902679,GO:1903506,GO:1903507,GO:2000112,GO:2000113,GO:2001141	-	-	B-cell CLL lymphoma 7 protein family member	BCL7, N-terminal conserver region
MusiPT_002632-T1	N	N	N	N	-	-	-	-	-	-
MusiPT_002633-T1	N	N	N	N	W	GO:0000003,GO:0000166,GO:0001101,GO:0001558,GO:0001667,GO:0001932,GO:0002064,GO:0002065,GO:0002066,GO:0003006,GO:0003674,GO:0003779,GO:0003785,GO:0003824,GO:0004672,GO:0004713,GO:0005080,GO:0005488,GO:0005515,GO:0005524,GO:0005543,GO:0005546,GO:0005575,GO:0005622,GO:0005623,GO:0005737,GO:0005829,GO:0005856,GO:0005886,GO:0005911,GO:0006464,GO:0006468,GO:0006793,GO:0006796,GO:0006807,GO:0006810,GO:…	ko03015,ko04620,ko05142,ko05143,ko05144,ko05152,ko05162,ko05168	-	Actin binding. It is involved in the biological process described with negative regulation of actin filament polymerization	Cofilin/tropomyosin-type actin-binding protein
MusiPT_002634-T1	N	N	N	N	E	GO:0000096,GO:0000097,GO:0000098,GO:0001558,GO:0003674,GO:0003824,GO:0003962,GO:0004121,GO:0004123,GO:0005488,GO:0005515,GO:0005575,GO:0005622,GO:0005623,GO:0005737,GO:0005829,GO:0006082,GO:0006355,GO:0006464,GO:0006518,GO:0006520,GO:0006534,GO:0006555,GO:0006575,GO:0006749,GO:0006750,GO:0006790,GO:0006807,GO:0006950,GO:0006986,GO:0007154,GO:0007165,GO:0008144,GO:0008150,GO:0008152,GO:0008285,GO:…	ko00260,ko00270,ko00450,ko01100,ko01130,ko01230	-	pyridoxal phosphate binding	Cys/Met metabolism PLP-dependent enzyme
MusiPT_002635-T1	N	N	N	N	S	GO:0001653,GO:0003674,GO:0004888,GO:0004930,GO:0005575,GO:0007154,GO:0007165,GO:0007166,GO:0007186,GO:0007218,GO:0008150,GO:0008188,GO:0008528,GO:0009987,GO:0016020,GO:0016021,GO:0023052,GO:0031224,GO:0038023,GO:0044425,GO:0050789,GO:0050794,GO:0050896,GO:0051716,GO:0060089,GO:0065007	ko04080	-	Serpentine type 7TM GPCR chemoreceptor Srsx	7 transmembrane receptor (rhodopsin family)
MusiPT_002636-T1	N	N	N	N	S	GO:0001653,GO:0003674,GO:0004888,GO:0004930,GO:0005575,GO:0007154,GO:0007165,GO:0007166,GO:0007186,GO:0007218,GO:0008150,GO:0008188,GO:0008528,GO:0009987,GO:0016020,GO:0016021,GO:0023052,GO:0031224,GO:0038023,GO:0044425,GO:0050789,GO:0050794,GO:0050896,GO:0051716,GO:0060089,GO:0065007	ko04080	-	Serpentine type 7TM GPCR chemoreceptor Srsx	7 transmembrane receptor (rhodopsin family)
MusiPT_002637-T1	N	N	N	N	T	GO:0001653,GO:0003674,GO:0004888,GO:0004930,GO:0005575,GO:0007154,GO:0007165,GO:0007166,GO:0007186,GO:0007218,GO:0008150,GO:0008188,GO:0008528,GO:0009987,GO:0016020,GO:0016021,GO:0023052,GO:0031224,GO:0038023,GO:0044425,GO:0050789,GO:0050794,GO:0050896,GO:0051716,GO:0060089,GO:0065007	ko04080	-	7 transmembrane receptor (rhodopsin family)	-
MusiPT_002638-T1	N	N	N	N	G	GO:0003674,GO:0003824,GO:0005975,GO:0005996,GO:0006793,GO:0006796,GO:0006950,GO:0008150,GO:0008152,GO:0009987,GO:0016301,GO:0016310,GO:0016740,GO:0016772,GO:0016773,GO:0019150,GO:0019200,GO:0019321,GO:0019725,GO:0033554,GO:0034976,GO:0042592,GO:0044237,GO:0044238,GO:0044262,GO:0044281,GO:0046835,GO:0050896,GO:0051716,GO:0060249,GO:0065007,GO:0065008,GO:0070050,GO:0071704	-	-	FGGY family of carbohydrate kinases, C-terminal domain	FGGY family of carbohydrate kinases, N-terminal domain;FGGY family of carbohydrate kinases, C-terminal domain
MusiPT_002639-T1	N	N	N	N	-	-	-	-	-	-
MusiPT_002640-T1	N	N	N	N	T	GO:0000003,GO:0000165,GO:0000166,GO:0000287,GO:0001650,GO:0001750,GO:0001894,GO:0001895,GO:0001917,GO:0003674,GO:0003712,GO:0003713,GO:0003824,GO:0004672,GO:0004674,GO:0004707,GO:0005488,GO:0005524,GO:0005575,GO:0005622,GO:0005623,GO:0005634,GO:0005730,GO:0005737,GO:0005813,GO:0005815,GO:0005819,GO:0005856,GO:0005929,GO:0005930,GO:0006464,GO:0006468,GO:0006793,GO:0006796,GO:0006807,GO:0006810,GO:…	-	-	Serine/Threonine protein kinases, catalytic domain	Protein kinase domain
MusiPT_002641-T1	N	N	N	N	-	-	-	-	-	PDZ domain
MusiPT_002642-T1	N	N	N	N	-	-	-	-	-	HAUS augmin-like complex subunit 6 N-terminus
MusiPT_002643-T1	N	N	N	N	S	GO:0005575,GO:0005622,GO:0005623,GO:0005634,GO:0005654,GO:0005737,GO:0005739,GO:0005740,GO:0005743,GO:0006996,GO:0007005,GO:0007275,GO:0008150,GO:0009987,GO:0010257,GO:0016020,GO:0016043,GO:0019866,GO:0022607,GO:0031090,GO:0031966,GO:0031967,GO:0031974,GO:0031975,GO:0031981,GO:0032501,GO:0032502,GO:0032981,GO:0033108,GO:0034622,GO:0043226,GO:0043227,GO:0043229,GO:0043231,GO:0043233,GO:0043933,GO:…	-	-	Tim17/Tim22/Tim23/Pmp24 family	-
MusiPT_002644-T1	N	N	N	N	J	GO:0000049,GO:0002949,GO:0003674,GO:0003676,GO:0003723,GO:0003824,GO:0005488,GO:0005575,GO:0005622,GO:0005623,GO:0005737,GO:0006139,GO:0006396,GO:0006399,GO:0006400,GO:0006450,GO:0006725,GO:0006807,GO:0008033,GO:0008150,GO:0008152,GO:0009451,GO:0009987,GO:0010467,GO:0016020,GO:0016070,GO:0016740,GO:0016772,GO:0016779,GO:0032879,GO:0034470,GO:0034641,GO:0034660,GO:0043170,GO:0043412,GO:0044237,GO:…	-	-	double-stranded RNA binding	Telomere recombination
MusiPT_002645-T1	N	N	N	N	I	GO:0000038,GO:0000165,GO:0000187,GO:0001932,GO:0001934,GO:0003674,GO:0003824,GO:0005096,GO:0005488,GO:0005515,GO:0005575,GO:0005622,GO:0005623,GO:0005634,GO:0005635,GO:0005737,GO:0005739,GO:0005783,GO:0005789,GO:0005829,GO:0006082,GO:0006464,GO:0006468,GO:0006629,GO:0006631,GO:0006633,GO:0006643,GO:0006665,GO:0006793,GO:0006796,GO:0006807,GO:0006950,GO:0007154,GO:0007165,GO:0007249,GO:0007254,GO:…	ko00062,ko01040,ko01110,ko01212	-	Catalyzes the third of the four reactions of the long- chain fatty acids elongation cycle. This endoplasmic reticulum- bound enzymatic process, allows the addition of two carbons to the chain of long- and very long-chain fatty acids VLCFAs per cycle. This enzyme catalyzes the dehydration of the 3-hydroxyacyl-CoA intermediate into trans-2,3-enoyl-CoA, within each cycle of fatty acid elongation. Th…	Protein tyrosine phosphatase-like protein, PTPLA;CS domain
MusiPT_002646-T1	N	N	N	N	K	GO:0000003,GO:0000122,GO:0000228,GO:0000278,GO:0000775,GO:0000776,GO:0000785,GO:0000790,GO:0001568,GO:0001570,GO:0001890,GO:0001944,GO:0001974,GO:0002009,GO:0002064,GO:0002065,GO:0002066,GO:0002165,GO:0003006,GO:0003007,GO:0003158,GO:0003348,GO:0003349,GO:0003674,GO:0003682,GO:0005488,GO:0005575,GO:0005622,GO:0005623,GO:0005634,GO:0005654,GO:0005694,GO:0005700,GO:0006325,GO:0006338,GO:0006355,GO:…	ko05225	-	Bromo adjacent homology domain	BAH domain;HMG (high mobility group) box;Bromodomain
MusiPT_002647-T1	N	N	N	N	S	GO:0003674,GO:0005488,GO:0005509,GO:0005575,GO:0005623,GO:0005886,GO:0005887,GO:0005911,GO:0007155,GO:0008150,GO:0008360,GO:0016020,GO:0016021,GO:0016339,GO:0022603,GO:0022604,GO:0022610,GO:0030054,GO:0031224,GO:0031226,GO:0032991,GO:0035003,GO:0043167,GO:0043169,GO:0043296,GO:0044331,GO:0044425,GO:0044459,GO:0044464,GO:0046872,GO:0050789,GO:0050793,GO:0050794,GO:0051128,GO:0065007,GO:0065008,GO:…	-	-	calcium ion binding. It is involved in the biological process described with homophilic cell adhesion via plasma membrane adhesion molecules	Cadherin domain
MusiPT_002648-T1	Y	N	N	N	G	GO:0000323,GO:0001817,GO:0001818,GO:0001932,GO:0001933,GO:0003008,GO:0003674,GO:0003824,GO:0004348,GO:0004553,GO:0005102,GO:0005124,GO:0005488,GO:0005515,GO:0005575,GO:0005576,GO:0005615,GO:0005622,GO:0005623,GO:0005737,GO:0005764,GO:0005765,GO:0005773,GO:0005774,GO:0005775,GO:0006066,GO:0006469,GO:0006629,GO:0006643,GO:0006664,GO:0006665,GO:0006670,GO:0006672,GO:0006677,GO:0006678,GO:0006680,GO:…	ko00511,ko00600,ko01100,ko04142	GH30	Glycosyl hydrolase family 30 beta sandwich domain	Glycosyl hydrolase family 30 beta sandwich domain;Glycosyl hydrolase family 30 TIM-barrel domain
MusiPT_002649-T1	N	N	N	N	T	GO:0000003,GO:0000166,GO:0000226,GO:0000278,GO:0000287,GO:0000578,GO:0000902,GO:0000904,GO:0000910,GO:0001558,GO:0001700,GO:0001709,GO:0001775,GO:0001894,GO:0001932,GO:0001934,GO:0001944,GO:0002009,GO:0002039,GO:0002064,GO:0002065,GO:0002066,GO:0002253,GO:0002376,GO:0002429,GO:0002520,GO:0002521,GO:0002682,GO:0002684,GO:0002757,GO:0002764,GO:0002768,GO:0003002,GO:0003006,GO:0003674,GO:0003824,GO:…	ko04068,ko04140,ko04150,ko04151,ko04152,ko04211,ko04530,ko04920	-	It is involved in the biological process described with protein phosphorylation	Protein kinase domain
MusiPT_002650-T1	Y	N	N	N	-	-	-	-	-	-
MusiPT_002651-T1	N	N	N	N	S	-	-	-	DNA packaging protein FI	-
MusiPT_002652-T1	N	N	Y	Y	-	-	-	-	-	-
MusiPT_002653-T1	N	N	N	N	-	-	-	-	-	-
MusiPT_002654-T1	N	N	Y	Y	-	-	-	-	-	-
MusiPT_002655-T1	N	N	N	N	-	-	ko00230,ko04024,ko05032	-	-	-
MusiPT_002656-T1	N	N	Y	Y	-	-	-	-	-	-
MusiPT_002657-T1	N	N	Y	Y	-	-	-	-	-	-
MusiPT_002658-T1	N	N	Y	Y	T	GO:0000003,GO:0000902,GO:0000904,GO:0001661,GO:0003008,GO:0003674,GO:0003824,GO:0004112,GO:0004114,GO:0004115,GO:0005575,GO:0005622,GO:0005623,GO:0005634,GO:0005737,GO:0005829,GO:0006139,GO:0006163,GO:0006195,GO:0006198,GO:0006725,GO:0006753,GO:0006793,GO:0006796,GO:0006807,GO:0007154,GO:0007165,GO:0007186,GO:0007187,GO:0007188,GO:0007193,GO:0007267,GO:0007268,GO:0007275,GO:0007399,GO:0007409,GO:…	ko00230,ko04024,ko05032	-	3',5'-cyclic-nucleotide phosphodiesterase activity. It is involved in the biological process described with signal transduction	Phosphodiesterase 4 upstream conserved regions (UCR)
MusiPT_002659-T1	N	N	N	N	T	GO:0000003,GO:0000902,GO:0000904,GO:0001661,GO:0003008,GO:0003674,GO:0003824,GO:0004112,GO:0004114,GO:0004115,GO:0005575,GO:0005622,GO:0005623,GO:0005634,GO:0005737,GO:0005829,GO:0006139,GO:0006163,GO:0006195,GO:0006198,GO:0006725,GO:0006753,GO:0006793,GO:0006796,GO:0006807,GO:0007154,GO:0007165,GO:0007186,GO:0007187,GO:0007188,GO:0007193,GO:0007267,GO:0007268,GO:0007275,GO:0007399,GO:0007409,GO:…	ko00230,ko04024,ko05032	-	3',5'-cyclic-nucleotide phosphodiesterase activity. It is involved in the biological process described with signal transduction	3'5'-cyclic nucleotide phosphodiesterase
MusiPT_002660-T1	N	N	N	N	U	GO:0000149,GO:0003674,GO:0005484,GO:0005488,GO:0005515,GO:0005575,GO:0005622,GO:0005623,GO:0005737,GO:0005783,GO:0005789,GO:0005938,GO:0006810,GO:0006888,GO:0006890,GO:0006996,GO:0007029,GO:0007154,GO:0007267,GO:0007268,GO:0007274,GO:0007528,GO:0008150,GO:0009987,GO:0010256,GO:0010638,GO:0012505,GO:0016020,GO:0016043,GO:0016192,GO:0019904,GO:0023052,GO:0031201,GO:0031594,GO:0031984,GO:0032386,GO:…	ko04130,ko04145	-	SNARE-complex protein Syntaxin-18 N-terminus	SNARE-complex protein Syntaxin-18 N-terminus
MusiPT_002661-T1	N	N	N	N	K	GO:0000075,GO:0000077,GO:0000082,GO:0000083,GO:0000122,GO:0000278,GO:0000976,GO:0000977,GO:0000978,GO:0000981,GO:0000982,GO:0000987,GO:0001012,GO:0001067,GO:0001078,GO:0001227,GO:0001701,GO:0003674,GO:0003676,GO:0003677,GO:0003682,GO:0003690,GO:0003700,GO:0003712,GO:0003713,GO:0005488,GO:0005515,GO:0005575,GO:0005622,GO:0005623,GO:0005634,GO:0005654,GO:0006139,GO:0006259,GO:0006281,GO:0006351,GO:…	-	-	Metal ion binding	C2H2-type zinc-finger domain
MusiPT_002662-T1	N	N	N	N	E	GO:0001505,GO:0003674,GO:0003824,GO:0005488,GO:0005515,GO:0005575,GO:0005622,GO:0005623,GO:0005737,GO:0005739,GO:0005759,GO:0006081,GO:0006082,GO:0006520,GO:0006522,GO:0006524,GO:0006544,GO:0006545,GO:0006807,GO:0008144,GO:0008150,GO:0008152,GO:0008453,GO:0008483,GO:0008652,GO:0009056,GO:0009058,GO:0009063,GO:0009069,GO:0009070,GO:0009078,GO:0009080,GO:0009436,GO:0009889,GO:0009891,GO:0009893,GO:…	ko00250,ko00260,ko00270,ko00280,ko01100,ko01110	-	Belongs to the class-III pyridoxal-phosphate-dependent aminotransferase family	Aminotransferase class-III
MusiPT_002663-T1	N	N	N	N	S	GO:0001503,GO:0001649,GO:0002682,GO:0002684,GO:0002761,GO:0002763,GO:0005575,GO:0005622,GO:0005623,GO:0005737,GO:0005783,GO:0006873,GO:0006874,GO:0006875,GO:0007154,GO:0007165,GO:0007166,GO:0007267,GO:0008150,GO:0009966,GO:0009968,GO:0009987,GO:0010646,GO:0010648,GO:0012505,GO:0016055,GO:0019725,GO:0023051,GO:0023052,GO:0023057,GO:0030003,GO:0030111,GO:0030154,GO:0030178,GO:0030278,GO:0030279,GO:…	-	-	SNARE associated Golgi protein	-
MusiPT_002664-T1	N	N	N	N	J	GO:0000154,GO:0000226,GO:0001510,GO:0002119,GO:0002164,GO:0003674,GO:0003676,GO:0003723,GO:0003824,GO:0005488,GO:0005575,GO:0005622,GO:0005623,GO:0005634,GO:0006139,GO:0006364,GO:0006396,GO:0006401,GO:0006402,GO:0006417,GO:0006725,GO:0006807,GO:0006996,GO:0007010,GO:0007017,GO:0007049,GO:0007098,GO:0007275,GO:0008150,GO:0008152,GO:0008168,GO:0008170,GO:0008173,GO:0008174,GO:0008649,GO:0008757,GO:…	-	-	Belongs to the methyltransferase superfamily. METTL16 RlmF family	RNA methyltransferase
MusiPT_002665-T1	N	N	N	N	-	-	-	-	-	-
MusiPT_002666-T1	N	N	N	N	Z	GO:0003674,GO:0003676,GO:0003723,GO:0003729,GO:0005488,GO:0005575,GO:0005622,GO:0005623,GO:0005737,GO:0005739,GO:0005740,GO:0005741,GO:0005783,GO:0005794,GO:0005819,GO:0005856,GO:0006996,GO:0007005,GO:0007275,GO:0007399,GO:0007405,GO:0008150,GO:0008283,GO:0008356,GO:0009987,GO:0012505,GO:0015630,GO:0016020,GO:0016043,GO:0017145,GO:0019867,GO:0019898,GO:0022008,GO:0030154,GO:0031090,GO:0031312,GO:…	-	-	mRNA-binding protein involved in proper cytoplasmic distribution of mitochondria	Clustered mitochondria;GSKIP domain;Mitochondrial function, CLU-N-term;Tetratricopeptide repeat;Translation initiation factor eIF3 subunit 135
MusiPT_002667-T1	N	N	Y	Y	-	-	-	-	-	-
MusiPT_002668-T1	N	N	N	N	-	-	-	-	-	-
MusiPT_002669-T1	N	N	Y	Y	-	-	-	-	-	-
MusiPT_002670-T1	N	N	N	N	T	GO:0006109,GO:0008150,GO:0010675,GO:0010906,GO:0019222,GO:0031323,GO:0050789,GO:0050794,GO:0062012,GO:0065007,GO:0080090	-	-	Belongs to the BI1 family	Inhibitor of apoptosis-promoting Bax1
MusiPT_002671-T1	N	N	Y	Y	-	-	-	-	-	-
MusiPT_002672-T1	N	N	N	N	O	GO:0000166,GO:0003674,GO:0003824,GO:0004175,GO:0004176,GO:0004252,GO:0005488,GO:0005524,GO:0005575,GO:0005622,GO:0005623,GO:0005737,GO:0005739,GO:0005759,GO:0006508,GO:0006807,GO:0008144,GO:0008150,GO:0008152,GO:0008233,GO:0008236,GO:0009056,GO:0009057,GO:0016462,GO:0016787,GO:0016817,GO:0016818,GO:0016887,GO:0017076,GO:0017111,GO:0017171,GO:0019538,GO:0030163,GO:0030554,GO:0031974,GO:0032553,GO:…	ko04112	-	unfolded protein binding. It is involved in the biological process described with protein folding	C-terminal, D2-small domain, of ClpB protein;AAA domain (Cdc48 subfamily)
MusiPT_002673-T1	N	N	Y	Y	-	-	-	-	-	-
MusiPT_002674-T1	N	N	N	N	-	-	-	-	-	-
MusiPT_002675-T1	N	N	N	N	K	GO:0000976,GO:0000977,GO:0000978,GO:0000981,GO:0000982,GO:0000987,GO:0001012,GO:0001067,GO:0001077,GO:0001228,GO:0003674,GO:0003676,GO:0003677,GO:0003690,GO:0003700,GO:0005488,GO:0005575,GO:0005622,GO:0005623,GO:0005634,GO:0006139,GO:0006351,GO:0006355,GO:0006357,GO:0006366,GO:0006725,GO:0006807,GO:0007275,GO:0007399,GO:0007417,GO:0007420,GO:0008150,GO:0008152,GO:0009058,GO:0009059,GO:0009889,GO:…	-	-	Homeodomain	Homeodomain
MusiPT_002676-T1	N	N	N	N	U	GO:0002791,GO:0002793,GO:0003674,GO:0005488,GO:0005543,GO:0005575,GO:0005622,GO:0005623,GO:0005737,GO:0005768,GO:0005769,GO:0006810,GO:0006996,GO:0007275,GO:0007444,GO:0008150,GO:0008289,GO:0009888,GO:0009987,GO:0010646,GO:0010647,GO:0012505,GO:0016020,GO:0016043,GO:0016050,GO:0016192,GO:0016197,GO:0019898,GO:0023051,GO:0023056,GO:0030904,GO:0031410,GO:0031647,GO:0031982,GO:0032266,GO:0032456,GO:…	ko04144	-	PX domain	PX domain
MusiPT_002677-T1	N	N	N	N	T	GO:0000003,GO:0001654,GO:0001667,GO:0001708,GO:0001745,GO:0001751,GO:0001752,GO:0001754,GO:0001932,GO:0001934,GO:0002009,GO:0002011,GO:0002064,GO:0002065,GO:0002066,GO:0003006,GO:0003674,GO:0003824,GO:0004672,GO:0004674,GO:0005488,GO:0005515,GO:0005575,GO:0005622,GO:0005623,GO:0005737,GO:0005829,GO:0005911,GO:0005938,GO:0006464,GO:0006468,GO:0006508,GO:0006793,GO:0006796,GO:0006807,GO:0006915,GO:…	ko04010,ko04214,ko04390,ko04391,ko04392	-	C terminal SARAH domain of Mst1	C terminal SARAH domain of Mst1;Protein kinase domain
MusiPT_002678-T1	N	N	N	N	J	-	-	-	Mitochondrial ribosomal protein MRP-S35	Mitochondrial ribosomal protein MRP-S35
MusiPT_002679-T1	N	N	N	N	S	GO:0000003,GO:0000228,GO:0000280,GO:0000346,GO:0000347,GO:0000445,GO:0000902,GO:0001701,GO:0001824,GO:0002376,GO:0002520,GO:0002521,GO:0002573,GO:0002682,GO:0002683,GO:0002761,GO:0002762,GO:0003674,GO:0003676,GO:0003723,GO:0003729,GO:0005488,GO:0005575,GO:0005622,GO:0005623,GO:0005634,GO:0005654,GO:0005694,GO:0006139,GO:0006355,GO:0006396,GO:0006397,GO:0006403,GO:0006405,GO:0006406,GO:0006611,GO:…	ko03013	-	THO complex subunit	Fms-interacting protein/Thoc5
MusiPT_002680-T1	Y	N	Y	N	I	GO:0003674,GO:0003824,GO:0004771,GO:0005575,GO:0005576,GO:0005615,GO:0005622,GO:0005623,GO:0005737,GO:0006629,GO:0008150,GO:0008152,GO:0016298,GO:0016787,GO:0016788,GO:0031410,GO:0031982,GO:0042592,GO:0042632,GO:0043226,GO:0043227,GO:0043229,GO:0044238,GO:0044421,GO:0044424,GO:0044444,GO:0044464,GO:0048878,GO:0052689,GO:0055088,GO:0055090,GO:0055092,GO:0065007,GO:0065008,GO:0070328,GO:0071704,GO:…	ko00100,ko04142,ko04979	-	Belongs to the AB hydrolase superfamily. Lipase family	-
MusiPT_002681-T1	N	N	Y	Y	-	-	-	-	-	Partial alpha/beta-hydrolase lipase region
MusiPT_002682-T1	N	N	N	N	V	GO:0000122,GO:0000188,GO:0001932,GO:0001933,GO:0001934,GO:0002682,GO:0002683,GO:0002694,GO:0002695,GO:0002697,GO:0002698,GO:0002703,GO:0002704,GO:0002706,GO:0002707,GO:0002709,GO:0002710,GO:0002819,GO:0002820,GO:0002822,GO:0002823,GO:0003674,GO:0003824,GO:0004721,GO:0004725,GO:0006355,GO:0006357,GO:0006464,GO:0006469,GO:0006470,GO:0006793,GO:0006796,GO:0006807,GO:0006915,GO:0007154,GO:0007162,GO:…	ko04010	-	Dual specificity phosphatase, catalytic domain	Dual specificity phosphatase, catalytic domain
MusiPT_002683-T1	N	N	N	N	S	GO:0003674,GO:0005488,GO:0005515,GO:0005575,GO:0005622,GO:0005623,GO:0005634,GO:0005737,GO:0005739,GO:0006355,GO:0007275,GO:0007399,GO:0008134,GO:0008150,GO:0009889,GO:0009890,GO:0009891,GO:0009892,GO:0009893,GO:0009987,GO:0010468,GO:0010556,GO:0010557,GO:0010558,GO:0010604,GO:0010605,GO:0010628,GO:0019219,GO:0019222,GO:0022008,GO:0030154,GO:0030182,GO:0031323,GO:0031324,GO:0031325,GO:0031326,GO:…	-	-	NIF3 (NGG1p interacting factor 3)	NIF3 (NGG1p interacting factor 3)
MusiPT_002684-T1	N	N	N	N	S	GO:0000242,GO:0005575,GO:0005622,GO:0005623,GO:0005737,GO:0005813,GO:0005815,GO:0005829,GO:0005856,GO:0005886,GO:0005929,GO:0006996,GO:0008104,GO:0008150,GO:0009987,GO:0015630,GO:0016020,GO:0016043,GO:0022607,GO:0030030,GO:0030031,GO:0030154,GO:0031090,GO:0031253,GO:0032502,GO:0032991,GO:0033036,GO:0033365,GO:0034451,GO:0034464,GO:0034613,GO:0035869,GO:0036064,GO:0042995,GO:0043226,GO:0043227,GO:…	-	-	Bardet-Biedl syndrome 9	PTHB1 C-terminus;PTHB1 N-terminus
MusiPT_002685-T1	N	N	N	N	D	GO:0000079,GO:0000793,GO:0001726,GO:0001932,GO:0001934,GO:0001959,GO:0002682,GO:0003674,GO:0003824,GO:0004672,GO:0004713,GO:0005488,GO:0005515,GO:0005575,GO:0005622,GO:0005623,GO:0005694,GO:0005737,GO:0005819,GO:0005829,GO:0005856,GO:0005886,GO:0006457,GO:0006464,GO:0006468,GO:0006605,GO:0006793,GO:0006796,GO:0006807,GO:0006810,GO:0006886,GO:0006950,GO:0007154,GO:0007165,GO:0007166,GO:0007167,GO:…	ko04151	-	Cdc37 C terminal domain	Cdc37 C terminal domain;Cdc37 N terminal kinase binding;Cdc37 Hsp90 binding domain
MusiPT_002686-T1	N	N	N	N	O	GO:0000209,GO:0003674,GO:0003824,GO:0004842,GO:0005488,GO:0005575,GO:0005622,GO:0005623,GO:0005737,GO:0005777,GO:0005778,GO:0005779,GO:0006464,GO:0006605,GO:0006625,GO:0006807,GO:0006810,GO:0006886,GO:0006996,GO:0007031,GO:0008104,GO:0008150,GO:0008152,GO:0008270,GO:0009987,GO:0015031,GO:0015833,GO:0015919,GO:0016020,GO:0016021,GO:0016043,GO:0016558,GO:0016567,GO:0016740,GO:0017038,GO:0019538,GO:…	ko04146	-	peroxisome biosynthesis protein	Ring finger domain;Pex2 / Pex12 amino terminal region
MusiPT_002687-T1	N	N	N	N	K	GO:0000060,GO:0000902,GO:0000904,GO:0000976,GO:0000977,GO:0000980,GO:0000981,GO:0001012,GO:0001067,GO:0001158,GO:0001205,GO:0001221,GO:0001222,GO:0001228,GO:0001654,GO:0001745,GO:0001751,GO:0001754,GO:0002064,GO:0002070,GO:0002088,GO:0002089,GO:0003002,GO:0003008,GO:0003404,GO:0003674,GO:0003676,GO:0003677,GO:0003690,GO:0003700,GO:0003705,GO:0003712,GO:0003713,GO:0005102,GO:0005488,GO:0005515,GO:…	-	-	Transcriptional regulator, SIX1, N-terminal SD domain	Asparaginase;Transcriptional regulator, SIX1, N-terminal SD domain;Homeodomain
MusiPT_002688-T1	N	N	Y	Y	-	-	-	-	-	-
MusiPT_002689-T1	N	N	Y	Y	-	-	-	-	-	-
MusiPT_002690-T1	N	N	Y	Y	-	-	-	-	-	-
MusiPT_002691-T1	N	N	N	N	TZ	GO:0000151,GO:0000209,GO:0001725,GO:0001932,GO:0001934,GO:0001952,GO:0003674,GO:0003700,GO:0003824,GO:0004842,GO:0005488,GO:0005515,GO:0005575,GO:0005622,GO:0005623,GO:0005634,GO:0005635,GO:0005737,GO:0005829,GO:0005856,GO:0005886,GO:0006355,GO:0006357,GO:0006464,GO:0006807,GO:0008092,GO:0008150,GO:0008152,GO:0009889,GO:0009891,GO:0009893,GO:0009986,GO:0009987,GO:0010468,GO:0010556,GO:0010557,GO:…	ko04520	-	myosin II head/neck binding	Domain of unknown function (DUF4757)
MusiPT_002692-T1	N	N	N	N	V	GO:0000188,GO:0001932,GO:0001933,GO:0002237,GO:0002682,GO:0002683,GO:0002684,GO:0002694,GO:0002696,GO:0002697,GO:0002698,GO:0002819,GO:0003674,GO:0003824,GO:0004721,GO:0005488,GO:0005515,GO:0005575,GO:0005622,GO:0005623,GO:0005634,GO:0005654,GO:0005737,GO:0005794,GO:0005829,GO:0006464,GO:0006469,GO:0006470,GO:0006793,GO:0006796,GO:0006807,GO:0007275,GO:0007399,GO:0007417,GO:0008150,GO:0008152,GO:…	ko04010,ko04013,ko04214	-	dual specificity	Dual specificity phosphatase, catalytic domain
MusiPT_002693-T1	N	N	N	N	V	GO:0000188,GO:0001932,GO:0001933,GO:0002237,GO:0002682,GO:0002683,GO:0002684,GO:0002694,GO:0002696,GO:0002697,GO:0002698,GO:0002819,GO:0003674,GO:0003824,GO:0004721,GO:0005488,GO:0005515,GO:0005575,GO:0005622,GO:0005623,GO:0005634,GO:0005654,GO:0005737,GO:0005794,GO:0005829,GO:0006464,GO:0006469,GO:0006470,GO:0006793,GO:0006796,GO:0006807,GO:0007275,GO:0007399,GO:0007417,GO:0008150,GO:0008152,GO:…	ko04010,ko04013,ko04214	-	Dual specificity protein phosphatase	Rhodanese-like domain
MusiPT_002694-T1	Y	N	N	N	S	GO:0003008,GO:0003674,GO:0005215,GO:0005326,GO:0005575,GO:0005623,GO:0005886,GO:0005887,GO:0006810,GO:0006811,GO:0006812,GO:0006820,GO:0006836,GO:0007610,GO:0007611,GO:0007613,GO:0008150,GO:0008324,GO:0008509,GO:0008514,GO:0008519,GO:0009914,GO:0010646,GO:0010648,GO:0010817,GO:0015075,GO:0015101,GO:0015220,GO:0015695,GO:0015696,GO:0015711,GO:0015870,GO:0015871,GO:0015893,GO:0016020,GO:0016021,GO:…	ko05231	-	Transmembrane transporter activity. It is involved in the biological process described with transmembrane transport	Major Facilitator Superfamily
MusiPT_002695-T1	N	N	N	N	-	-	-	-	-	-
MusiPT_002696-T1	N	N	N	N	T	-	ko04014,ko04015,ko04016,ko04020,ko04022,ko04024,ko04070,ko04114,ko04218,ko04261,ko04270,ko04371,ko04626,ko04713,ko04720,ko04722,ko04728,ko04740,ko04744,ko04745,ko04750,ko04910,ko04912,ko04915,ko04916,ko04921,ko04922,ko04924,ko04925,ko04970,ko04971,ko05010,ko05031,ko05034,ko05133,ko05152,ko05167,ko05200,ko05214,ko05418	-	calmodulin	EF hand;EF-hand domain pair
MusiPT_002697-T1	N	N	N	N	Z	GO:0000122,GO:0000976,GO:0000977,GO:0000978,GO:0000987,GO:0001012,GO:0001067,GO:0003008,GO:0003012,GO:0003674,GO:0003676,GO:0003677,GO:0003690,GO:0003779,GO:0005488,GO:0005515,GO:0005575,GO:0005622,GO:0005623,GO:0005634,GO:0005737,GO:0005856,GO:0005865,GO:0006355,GO:0006357,GO:0006936,GO:0006939,GO:0007154,GO:0007165,GO:0007275,GO:0007399,GO:0007417,GO:0008092,GO:0008150,GO:0009719,GO:0009725,GO:…	-	-	Belongs to the calponin family	Calponin family repeat;Calponin homology (CH) domain
MusiPT_002698-T1	N	N	N	N	J	GO:0000313,GO:0000314,GO:0003674,GO:0003676,GO:0003723,GO:0003735,GO:0005198,GO:0005488,GO:0005575,GO:0005622,GO:0005623,GO:0005737,GO:0005739,GO:0005740,GO:0005743,GO:0005759,GO:0005761,GO:0005763,GO:0005840,GO:0006412,GO:0006414,GO:0006415,GO:0006518,GO:0006807,GO:0008150,GO:0008152,GO:0009058,GO:0009059,GO:0009987,GO:0010467,GO:0015935,GO:0016020,GO:0016043,GO:0019538,GO:0019843,GO:0019866,GO:…	ko03010	-	Ribosomal protein S6	Ribosomal protein S6
MusiPT_002699-T1	N	N	N	N	O	GO:0005575,GO:0005622,GO:0005623,GO:0005737,GO:0005783,GO:0012505,GO:0043226,GO:0043227,GO:0043229,GO:0043231,GO:0044424,GO:0044444,GO:0044464	-	-	carbohydrate binding	-
MusiPT_002700-T1	N	N	N	N	S	GO:0008150,GO:0009966,GO:0009968,GO:0010646,GO:0010648,GO:0010941,GO:0023051,GO:0023057,GO:0030431,GO:0032501,GO:0042981,GO:0043066,GO:0043067,GO:0043069,GO:0043516,GO:0043518,GO:0043523,GO:0043524,GO:0048519,GO:0048523,GO:0048583,GO:0048585,GO:0050789,GO:0050794,GO:0060548,GO:0065007,GO:0080134,GO:0080135,GO:1901214,GO:1901215,GO:1901796,GO:1901797,GO:1902531,GO:1902532,GO:2001020,GO:2001021	-	-	Family of unknown function (DUF572)	Saf4/Yju2 protein
MusiPT_002701-T1	Y	N	N	N	-	-	-	-	-	Zinc finger, C2H2 type
MusiPT_002702-T1	N	N	N	N	S	GO:0000981,GO:0001678,GO:0003674,GO:0003700,GO:0006355,GO:0006357,GO:0008150,GO:0009743,GO:0009746,GO:0009749,GO:0009889,GO:0009987,GO:0010033,GO:0010468,GO:0010556,GO:0019219,GO:0019222,GO:0019725,GO:0031323,GO:0031326,GO:0033500,GO:0034284,GO:0042221,GO:0042592,GO:0042593,GO:0048878,GO:0050789,GO:0050794,GO:0050896,GO:0051171,GO:0051252,GO:0051716,GO:0055082,GO:0060255,GO:0065007,GO:0065008,GO:…	-	-	C2H2-type zinc finger	Zinc finger, C2H2 type;C2H2-type zinc finger
MusiPT_002703-T1	N	N	N	N	J	GO:0000027,GO:0003674,GO:0003676,GO:0003723,GO:0005488,GO:0005575,GO:0005622,GO:0005623,GO:0005634,GO:0005730,GO:0006996,GO:0008150,GO:0009987,GO:0016043,GO:0019843,GO:0022607,GO:0022613,GO:0022618,GO:0031974,GO:0031981,GO:0034622,GO:0042254,GO:0042255,GO:0042273,GO:0043226,GO:0043227,GO:0043228,GO:0043229,GO:0043231,GO:0043232,GO:0043233,GO:0043933,GO:0044085,GO:0044422,GO:0044424,GO:0044428,GO:…	ko00130,ko01100,ko01110	-	ribosome biogenesis protein	Brix domain
MusiPT_002704-T1	N	N	N	N	-	-	-	-	-	Zona pellucida-like domain
MusiPT_002705-T1	N	N	N	N	-	-	-	-	-	-
MusiPT_002706-T1	N	N	N	N	U	GO:0000003,GO:0000139,GO:0003006,GO:0003674,GO:0005215,GO:0005488,GO:0005575,GO:0005622,GO:0005623,GO:0005737,GO:0005794,GO:0005795,GO:0005802,GO:0005829,GO:0006403,GO:0006810,GO:0006888,GO:0006891,GO:0006996,GO:0007030,GO:0007275,GO:0007548,GO:0008104,GO:0008150,GO:0008406,GO:0008565,GO:0009653,GO:0009887,GO:0009987,GO:0010256,GO:0012505,GO:0015031,GO:0015833,GO:0015931,GO:0016020,GO:0016043,GO:…	-	-	It is involved in the biological process described with protein transport	COG (conserved oligomeric Golgi) complex component, COG2;F-box domain;COG complex component, COG2, C-terminal
MusiPT_002707-T1	N	N	N	N	I	GO:0000323,GO:0001932,GO:0001933,GO:0003674,GO:0003824,GO:0004620,GO:0004767,GO:0005488,GO:0005575,GO:0005576,GO:0005615,GO:0005622,GO:0005623,GO:0005737,GO:0005764,GO:0005765,GO:0005768,GO:0005773,GO:0005774,GO:0005775,GO:0005886,GO:0006469,GO:0006629,GO:0006643,GO:0006644,GO:0006664,GO:0006665,GO:0006672,GO:0006684,GO:0006685,GO:0006687,GO:0006793,GO:0006796,GO:0006807,GO:0007154,GO:0007165,GO:…	ko00600,ko01100,ko04071,ko04142,ko04217	-	Converts sphingomyelin to ceramide	Calcineurin-like phosphoesterase;Acid sphingomyelin phosphodiesterase C-terminal region
MusiPT_002708-T1	N	N	N	N	S	GO:0003674,GO:0005488,GO:0005515,GO:0005575,GO:0005622,GO:0005623,GO:0005737,GO:0008150,GO:0042127,GO:0042802,GO:0042803,GO:0044424,GO:0044444,GO:0044464,GO:0046982,GO:0046983,GO:0048471,GO:0050789,GO:0050794,GO:0065007	-	-	Tumour protein D52 family	Tumour protein D52 family
MusiPT_002709-T1	N	N	Y	Y	-	-	-	-	-	-
MusiPT_002710-T1	N	N	N	N	T	GO:0003674,GO:0003676,GO:0003723,GO:0003729,GO:0005488,GO:0005575,GO:0005622,GO:0005623,GO:0005634,GO:0005654,GO:0005737,GO:0005829,GO:0006139,GO:0006355,GO:0006396,GO:0006725,GO:0006807,GO:0007154,GO:0007165,GO:0007249,GO:0008150,GO:0008152,GO:0009889,GO:0009892,GO:0009987,GO:0010033,GO:0010467,GO:0010468,GO:0010556,GO:0010605,GO:0010608,GO:0010629,GO:0014070,GO:0016070,GO:0016441,GO:0016458,GO:…	-	-	Forkhead associated domain	FHA domain
MusiPT_002711-T1	N	N	N	N	Q	-	-	-	Enoyl-(Acyl carrier protein) reductase	short chain dehydrogenase
MusiPT_002712-T1	N	N	N	N	S	GO:0000003,GO:0001664,GO:0003006,GO:0003674,GO:0003779,GO:0005102,GO:0005488,GO:0005515,GO:0005575,GO:0005622,GO:0005623,GO:0005634,GO:0005737,GO:0005829,GO:0005929,GO:0006950,GO:0006986,GO:0007276,GO:0007281,GO:0007283,GO:0007286,GO:0008092,GO:0008150,GO:0009987,GO:0010033,GO:0010941,GO:0015631,GO:0019899,GO:0019953,GO:0022412,GO:0022414,GO:0030154,GO:0030544,GO:0031072,GO:0031514,GO:0031625,GO:…	-	-	negative regulation of cell death	Parkin co-regulated protein
MusiPT_002713-T1	N	N	N	N	N	-	-	-	Tctex-1 family	Tctex-1 family
MusiPT_002714-T1	N	N	N	N	G	GO:0003674,GO:0003824,GO:0005575,GO:0005622,GO:0005623,GO:0005737,GO:0005783,GO:0005789,GO:0006464,GO:0006486,GO:0006493,GO:0006807,GO:0008150,GO:0008152,GO:0009058,GO:0009059,GO:0009100,GO:0009101,GO:0009987,GO:0012505,GO:0016020,GO:0016740,GO:0016757,GO:0019538,GO:0031984,GO:0034645,GO:0036065,GO:0036066,GO:0036211,GO:0042175,GO:0043170,GO:0043226,GO:0043227,GO:0043229,GO:0043231,GO:0043412,GO:…	ko00514,ko03040	GT31	Transferase activity, transferring glycosyl groups	Fringe-like
MusiPT_002715-T1	N	N	N	N	O	GO:0000408,GO:0002949,GO:0005575,GO:0005622,GO:0005623,GO:0005634,GO:0005654,GO:0005737,GO:0005886,GO:0006139,GO:0006396,GO:0006399,GO:0006400,GO:0006725,GO:0006807,GO:0008033,GO:0008150,GO:0008152,GO:0009451,GO:0009987,GO:0010467,GO:0016020,GO:0016070,GO:0016604,GO:0016607,GO:0031974,GO:0031981,GO:0032991,GO:0034470,GO:0034641,GO:0034660,GO:0043170,GO:0043226,GO:0043227,GO:0043229,GO:0043231,GO:…	-	-	Component of the EKC KEOPS complex that is required for the formation of a threonylcarbamoyl group on adenosine at position 37 (t(6)A37) in tRNAs that read codons beginning with adenine. The complex is probably involved in the transfer of the threonylcarbamoyl moiety of threonylcarbamoyl-AMP (TC-AMP) to the N6 group of A37	tRNA N6-adenosine threonylcarbamoyltransferase
MusiPT_002716-T1	N	N	N	N	-	-	-	-	-	-
MusiPT_002717-T1	N	N	N	N	S	-	-	-	Chitin-binding domain type 2	Chitin binding Peritrophin-A domain
MusiPT_002718-T1	N	N	N	N	P	-	ko00910	-	Eukaryotic-type carbonic anhydrase	Eukaryotic-type carbonic anhydrase
MusiPT_002719-T1	N	N	N	N	G	GO:0001666,GO:0003002,GO:0003674,GO:0005215,GO:0005575,GO:0005623,GO:0005886,GO:0006810,GO:0006811,GO:0006820,GO:0006950,GO:0007275,GO:0007389,GO:0007444,GO:0007447,GO:0007450,GO:0008150,GO:0009628,GO:0009888,GO:0009953,GO:0016020,GO:0016021,GO:0022857,GO:0031224,GO:0032501,GO:0032502,GO:0035220,GO:0035222,GO:0035295,GO:0036293,GO:0044425,GO:0044464,GO:0048190,GO:0048513,GO:0048731,GO:0048856,GO:…	ko04142	-	Sugar (and other) transporter	Major Facilitator Superfamily
MusiPT_002720-T1	N	N	N	N	-	-	-	-	-	-
MusiPT_002721-T1	N	N	N	N	G	GO:0001653,GO:0001701,GO:0001726,GO:0001932,GO:0001933,GO:0003008,GO:0003014,GO:0003674,GO:0003824,GO:0004439,GO:0004445,GO:0004888,GO:0004930,GO:0005000,GO:0005575,GO:0005622,GO:0005623,GO:0005634,GO:0005737,GO:0005783,GO:0005794,GO:0005802,GO:0005829,GO:0005886,GO:0005975,GO:0005979,GO:0006066,GO:0006109,GO:0006355,GO:0006469,GO:0006629,GO:0006644,GO:0006650,GO:0006661,GO:0006793,GO:0006796,GO:…	ko00562,ko01100,ko04070	-	It is involved in the biological process described with	SKICH domain
MusiPT_002722-T1	N	N	N	N	Z	-	ko04260,ko04261,ko05206,ko05410,ko05414	-	Tropomyosin like	Tropomyosin like
MusiPT_002723-T1	N	N	N	N	Z	-	ko04260,ko04261,ko05206,ko05410,ko05414	-	Tropomyosin like	-
MusiPT_002724-T1	N	N	N	N	Z	GO:0000003,GO:0000578,GO:0000902,GO:0000904,GO:0003002,GO:0003006,GO:0003008,GO:0003012,GO:0003674,GO:0003779,GO:0005198,GO:0005488,GO:0005515,GO:0005575,GO:0005622,GO:0005623,GO:0005737,GO:0005856,GO:0005862,GO:0005865,GO:0005884,GO:0006403,GO:0006936,GO:0006950,GO:0006996,GO:0007010,GO:0007015,GO:0007028,GO:0007275,GO:0007276,GO:0007281,GO:0007292,GO:0007308,GO:0007309,GO:0007314,GO:0007315,GO:…	ko04260,ko04261,ko05200,ko05206,ko05216,ko05410,ko05414	-	Belongs to the tropomyosin family	Tropomyosin
MusiPT_002725-T1	N	N	Y	Y	Z	GO:0000003,GO:0000578,GO:0000902,GO:0000904,GO:0003002,GO:0003006,GO:0003008,GO:0003012,GO:0003674,GO:0003779,GO:0005198,GO:0005488,GO:0005515,GO:0005575,GO:0005622,GO:0005623,GO:0005737,GO:0005856,GO:0005862,GO:0005865,GO:0005884,GO:0006403,GO:0006936,GO:0006950,GO:0006996,GO:0007010,GO:0007015,GO:0007028,GO:0007275,GO:0007276,GO:0007281,GO:0007292,GO:0007308,GO:0007309,GO:0007314,GO:0007315,GO:…	ko04260,ko04261,ko05200,ko05206,ko05216,ko05410,ko05414	-	Belongs to the tropomyosin family	Tropomyosin
MusiPT_002726-T1	N	N	N	N	Z	GO:0000003,GO:0003008,GO:0003012,GO:0003674,GO:0003779,GO:0005198,GO:0005488,GO:0005515,GO:0005575,GO:0005622,GO:0005623,GO:0005737,GO:0005856,GO:0005862,GO:0005865,GO:0005884,GO:0006936,GO:0006996,GO:0007010,GO:0007015,GO:0007275,GO:0007507,GO:0007610,GO:0007617,GO:0007618,GO:0008064,GO:0008092,GO:0008150,GO:0008307,GO:0009790,GO:0009792,GO:0009987,GO:0010638,GO:0010639,GO:0010720,GO:0015629,GO:…	ko04260,ko04261,ko05200,ko05206,ko05216,ko05410,ko05414	-	Tropomyosin like	Tropomyosin
MusiPT_002727-T1	N	N	N	N	TU	GO:0000139,GO:0000149,GO:0000323,GO:0001505,GO:0001558,GO:0001778,GO:0001786,GO:0001817,GO:0001818,GO:0001891,GO:0002791,GO:0002792,GO:0002831,GO:0003008,GO:0003674,GO:0005488,GO:0005509,GO:0005515,GO:0005543,GO:0005544,GO:0005575,GO:0005576,GO:0005622,GO:0005623,GO:0005737,GO:0005764,GO:0005768,GO:0005773,GO:0005794,GO:0005886,GO:0005887,GO:0006810,GO:0006836,GO:0006887,GO:0006906,GO:0006950,GO:…	ko04624	-	activity. It is involved in the biological process described with	C2 domain
MusiPT_002728-T1	N	N	N	N	Z	-	-	-	EF hand	Spectrin repeat;EF hand;EF-hand;WW domain
MusiPT_002729-T1	N	N	N	N	-	-	-	-	-	-
MusiPT_002730-T1	N	N	N	N	S	-	-	-	Spectrin repeats	Spectrin repeat
MusiPT_002731-T1	N	N	N	N	S	-	-	-	Spectrin repeats	-
MusiPT_002732-T1	N	N	N	N	Z	-	-	-	May play a role in anchoring the cytoskeleton to the plasma membrane	Spectrin repeat;Calponin homology (CH) domain
MusiPT_002733-T1	N	N	N	N	S	GO:0000375,GO:0000377,GO:0000398,GO:0005575,GO:0005576,GO:0005622,GO:0005623,GO:0005634,GO:0005654,GO:0005681,GO:0005689,GO:0005737,GO:0005829,GO:0006139,GO:0006396,GO:0006397,GO:0006725,GO:0006807,GO:0008150,GO:0008152,GO:0008380,GO:0009987,GO:0010467,GO:0016070,GO:0016071,GO:0031974,GO:0031981,GO:0032991,GO:0034641,GO:0043170,GO:0043226,GO:0043227,GO:0043229,GO:0043231,GO:0043233,GO:0044237,GO:…	-	-	RNA splicing	Ubiquitin-like domain
MusiPT_002734-T1	N	N	N	N	S	GO:0005575,GO:0005622,GO:0005623,GO:0005737,GO:0005783,GO:0005789,GO:0012505,GO:0016020,GO:0031984,GO:0042175,GO:0043226,GO:0043227,GO:0043229,GO:0043231,GO:0044422,GO:0044424,GO:0044425,GO:0044432,GO:0044444,GO:0044446,GO:0044464,GO:0098827	ko00563,ko01100	-	PIG-X / PBN1	PIG-X / PBN1
MusiPT_002735-T1	N	N	N	N	-	-	-	-	-	-
MusiPT_002736-T1	N	N	N	N	-	-	-	-	-	Ecdysteroid kinase-like family
MusiPT_002737-T1	N	N	N	N	S	GO:0005575,GO:0005622,GO:0005623,GO:0005815,GO:0005856,GO:0005929,GO:0006996,GO:0008150,GO:0009987,GO:0015630,GO:0016043,GO:0022607,GO:0030030,GO:0030031,GO:0036064,GO:0042995,GO:0043226,GO:0043228,GO:0043229,GO:0043232,GO:0044085,GO:0044422,GO:0044424,GO:0044430,GO:0044441,GO:0044446,GO:0044463,GO:0044464,GO:0044782,GO:0060271,GO:0070925,GO:0071840,GO:0120025,GO:0120031,GO:0120036,GO:0120038	-	-	lisH domain-containing protein	-
MusiPT_002738-T1	N	N	N	N	I	GO:0000003,GO:0000038,GO:0000166,GO:0001676,GO:0003674,GO:0003824,GO:0003995,GO:0003997,GO:0005102,GO:0005488,GO:0005504,GO:0005515,GO:0005575,GO:0005622,GO:0005623,GO:0005634,GO:0005654,GO:0005730,GO:0005737,GO:0005777,GO:0005778,GO:0005782,GO:0005829,GO:0005886,GO:0006082,GO:0006091,GO:0006605,GO:0006625,GO:0006629,GO:0006631,GO:0006635,GO:0006690,GO:0006692,GO:0006693,GO:0006694,GO:0006699,GO:…	ko00071,ko00120,ko00592,ko01040,ko01100,ko01110,ko01212,ko03320,ko04024,ko04146	-	It is involved in the biological process described with fatty acid beta-oxidation	Acyl-CoA oxidase;Acyl-coenzyme A oxidase N-terminal;Acyl-CoA dehydrogenase, middle domain
MusiPT_002739-T1	N	N	N	N	L	GO:0000724,GO:0000725,GO:0000731,GO:0003674,GO:0003824,GO:0003887,GO:0005575,GO:0005622,GO:0005623,GO:0005634,GO:0005654,GO:0005730,GO:0006139,GO:0006259,GO:0006260,GO:0006261,GO:0006281,GO:0006301,GO:0006302,GO:0006310,GO:0006725,GO:0006807,GO:0006950,GO:0006974,GO:0008150,GO:0008152,GO:0009058,GO:0009059,GO:0009987,GO:0016035,GO:0016740,GO:0016772,GO:0016779,GO:0018130,GO:0019438,GO:0019985,GO:…	ko01100,ko01524,ko03460	-	DNA polymerase	DNA polymerase family B, exonuclease domain;DNA polymerase family B
MusiPT_002740-T1	N	N	N	N	S	GO:0000226,GO:0000902,GO:0000904,GO:0001558,GO:0001932,GO:0001934,GO:0003386,GO:0003387,GO:0003388,GO:0003389,GO:0003390,GO:0003391,GO:0003674,GO:0003779,GO:0005488,GO:0005515,GO:0005543,GO:0005575,GO:0005622,GO:0005623,GO:0005737,GO:0005783,GO:0005794,GO:0005813,GO:0005814,GO:0005815,GO:0005829,GO:0005856,GO:0005886,GO:0005911,GO:0005912,GO:0005913,GO:0005914,GO:0005915,GO:0005929,GO:0006275,GO:…	-	-	HOOK protein	HOOK domain
MusiPT_002741-T1	N	N	N	N	OT	GO:0003674,GO:0003824,GO:0004577,GO:0004843,GO:0005575,GO:0005622,GO:0005623,GO:0005737,GO:0005783,GO:0005789,GO:0006464,GO:0006486,GO:0006487,GO:0006488,GO:0006490,GO:0006508,GO:0006629,GO:0006807,GO:0008150,GO:0008152,GO:0008194,GO:0008233,GO:0008234,GO:0008375,GO:0009058,GO:0009059,GO:0009100,GO:0009101,GO:0009987,GO:0012505,GO:0016020,GO:0016579,GO:0016740,GO:0016757,GO:0016758,GO:0016787,GO:…	ko00510,ko00513,ko01100	GT1	ALG13, UDP-N-acetylglucosaminyltransferase subunit	-
MusiPT_002742-T1	N	N	N	N	T	-	-	-	Src homology 3 domains	SH3 domain
MusiPT_002743-T1	N	N	N	N	T	GO:0001505,GO:0001508,GO:0001956,GO:0003008,GO:0003012,GO:0003013,GO:0003018,GO:0003056,GO:0003674,GO:0003824,GO:0004435,GO:0004620,GO:0004629,GO:0004888,GO:0004930,GO:0005085,GO:0005215,GO:0005216,GO:0005230,GO:0005231,GO:0005237,GO:0005253,GO:0005254,GO:0005488,GO:0005515,GO:0005575,GO:0005623,GO:0005886,GO:0005887,GO:0006464,GO:0006807,GO:0006810,GO:0006811,GO:0006812,GO:0006820,GO:0006821,GO:…	ko04020,ko04024,ko04080,ko04151,ko04725,ko04742,ko04810,ko04911,ko04970,ko04971,ko04972	-	7 transmembrane receptor (rhodopsin family)	7 transmembrane receptor (rhodopsin family)
MusiPT_002744-T1	N	N	N	N	T	GO:0001505,GO:0001508,GO:0001956,GO:0003008,GO:0003012,GO:0003013,GO:0003018,GO:0003056,GO:0003674,GO:0003824,GO:0004435,GO:0004620,GO:0004629,GO:0004888,GO:0004930,GO:0005085,GO:0005215,GO:0005216,GO:0005230,GO:0005231,GO:0005237,GO:0005253,GO:0005254,GO:0005488,GO:0005515,GO:0005575,GO:0005623,GO:0005886,GO:0005887,GO:0006464,GO:0006807,GO:0006810,GO:0006811,GO:0006812,GO:0006820,GO:0006821,GO:…	ko04020,ko04024,ko04080,ko04151,ko04725,ko04742,ko04810,ko04911,ko04970,ko04971,ko04972	-	G-protein coupled acetylcholine receptor activity. It is involved in the biological process described with G-protein coupled receptor signaling pathway	7 transmembrane receptor (rhodopsin family)
MusiPT_002745-T1	N	N	N	N	-	-	-	-	-	-
MusiPT_002746-T1	N	N	Y	Y	-	-	-	-	-	-
MusiPT_002747-T1	N	N	N	N	O	GO:0001671,GO:0003674,GO:0005488,GO:0005515,GO:0005575,GO:0005622,GO:0005623,GO:0005737,GO:0005829,GO:0006457,GO:0008047,GO:0008150,GO:0009987,GO:0030234,GO:0031072,GO:0032781,GO:0043085,GO:0043462,GO:0044093,GO:0044424,GO:0044444,GO:0044464,GO:0050790,GO:0051087,GO:0051336,GO:0051345,GO:0051879,GO:0060589,GO:0060590,GO:0065007,GO:0065009,GO:0098772	-	-	Activator of Hsp90 ATPase, N-terminal	Activator of Hsp90 ATPase, N-terminal
MusiPT_002748-T1	N	N	N	N	T	GO:0002376,GO:0002520,GO:0005575,GO:0005622,GO:0005623,GO:0005737,GO:0005829,GO:0005886,GO:0006629,GO:0006644,GO:0006650,GO:0006793,GO:0006796,GO:0006873,GO:0006875,GO:0006879,GO:0007275,GO:0008104,GO:0008150,GO:0008152,GO:0009987,GO:0016020,GO:0016310,GO:0019637,GO:0019725,GO:0030003,GO:0030097,GO:0030258,GO:0032501,GO:0032502,GO:0033036,GO:0034613,GO:0042592,GO:0044237,GO:0044238,GO:0044255,GO:…	-	-	Tetratricopeptide repeat protein	Tetratricopeptide repeat protein 7 N-terminal
MusiPT_002749-T1	N	N	Y	Y	T	GO:0002376,GO:0002520,GO:0005575,GO:0005622,GO:0005623,GO:0005737,GO:0005829,GO:0005886,GO:0006629,GO:0006644,GO:0006650,GO:0006793,GO:0006796,GO:0006873,GO:0006875,GO:0006879,GO:0007275,GO:0008104,GO:0008150,GO:0008152,GO:0009987,GO:0016020,GO:0016310,GO:0019637,GO:0019725,GO:0030003,GO:0030097,GO:0030258,GO:0032501,GO:0032502,GO:0033036,GO:0034613,GO:0042592,GO:0044237,GO:0044238,GO:0044255,GO:…	-	-	Tetratricopeptide repeat protein	Tetratricopeptide repeat
MusiPT_002750-T1	N	N	N	N	Q	GO:0003008,GO:0003674,GO:0003824,GO:0005215,GO:0005319,GO:0005488,GO:0005515,GO:0005575,GO:0005623,GO:0005886,GO:0005887,GO:0006810,GO:0006811,GO:0006820,GO:0006869,GO:0007584,GO:0007586,GO:0007588,GO:0008150,GO:0009605,GO:0009991,GO:0010876,GO:0010949,GO:0015248,GO:0015399,GO:0015405,GO:0015711,GO:0015748,GO:0015850,GO:0015914,GO:0015918,GO:0016020,GO:0016021,GO:0016324,GO:0016462,GO:0016787,GO:…	ko02010,ko04975,ko04976,ko04979	-	ATP-binding cassette, sub-family G	ABC-2 type transporter;ABC transporter
MusiPT_002751-T1	N	N	N	N	Q	-	-	-	ABC-2 type transporter	ABC transporter;ABC-2 type transporter
MusiPT_002752-T1	N	N	N	N	K	GO:0000003,GO:0000976,GO:0000977,GO:0000981,GO:0001012,GO:0001067,GO:0001158,GO:0001228,GO:0001667,GO:0001763,GO:0002009,GO:0002064,GO:0002065,GO:0002066,GO:0003002,GO:0003006,GO:0003674,GO:0003676,GO:0003677,GO:0003690,GO:0003700,GO:0003723,GO:0003729,GO:0003730,GO:0005488,GO:0005515,GO:0005575,GO:0005622,GO:0005623,GO:0005634,GO:0005737,GO:0006139,GO:0006351,GO:0006355,GO:0006357,GO:0006366,GO:…	-	-	Myb/SANT-like DNA-binding domain	Myb/SANT-like DNA-binding domain
MusiPT_002753-T1	N	N	N	N	S	GO:0003674,GO:0004857,GO:0005488,GO:0005515,GO:0005575,GO:0005622,GO:0005623,GO:0005737,GO:0005739,GO:0006140,GO:0006725,GO:0006778,GO:0006779,GO:0006783,GO:0006807,GO:0008150,GO:0008152,GO:0009058,GO:0009892,GO:0009987,GO:0010563,GO:0018130,GO:0019219,GO:0019220,GO:0019222,GO:0019438,GO:0019899,GO:0030234,GO:0031323,GO:0031324,GO:0032780,GO:0033013,GO:0033014,GO:0034641,GO:0042030,GO:0042168,GO:…	-	-	negative regulation of ATPase activity	Mitochondrial ATPase inhibitor, IATP
MusiPT_002754-T1	N	N	N	N	-	-	-	-	-	-
MusiPT_002755-T1	N	N	N	N	-	-	-	-	-	-
MusiPT_002756-T1	N	N	N	N	A	GO:0000003,GO:0001555,GO:0002252,GO:0002376,GO:0002443,GO:0002444,GO:0002446,GO:0002520,GO:0002521,GO:0002573,GO:0002791,GO:0002792,GO:0003006,GO:0005575,GO:0005622,GO:0005623,GO:0005737,GO:0005783,GO:0005789,GO:0006810,GO:0006887,GO:0006928,GO:0006950,GO:0006952,GO:0006996,GO:0007028,GO:0007029,GO:0007154,GO:0007165,GO:0007166,GO:0007275,GO:0007276,GO:0007281,GO:0007292,GO:0007296,GO:0007423,GO:…	ko04060,ko04657	-	It is involved in the biological process described with endoplasmic reticulum organization	Jagunal, ER re-organisation during oogenesis
MusiPT_002757-T1	N	N	N	N	-	-	-	-	-	-
MusiPT_002758-T1	N	N	N	N	B	GO:0000003,GO:0000122,GO:0000228,GO:0000785,GO:0000790,GO:0000981,GO:0001568,GO:0001654,GO:0001704,GO:0001838,GO:0001841,GO:0001843,GO:0001890,GO:0001944,GO:0002009,GO:0002072,GO:0002119,GO:0002164,GO:0002165,GO:0003002,GO:0003006,GO:0003205,GO:0003408,GO:0003674,GO:0003676,GO:0003677,GO:0003700,GO:0003712,GO:0003713,GO:0005102,GO:0005488,GO:0005515,GO:0005575,GO:0005622,GO:0005623,GO:0005634,GO:…	ko04714,ko05225	-	DNA binding. It is involved in the biological process described with chromatin remodeling	SWI/SNF-like complex subunit BAF250/Osa;ARID/BRIGHT DNA binding domain
MusiPT_002759-T1	N	N	N	N	T	GO:0002376,GO:0002478,GO:0002495,GO:0002504,GO:0003674,GO:0005215,GO:0005319,GO:0005488,GO:0005496,GO:0005543,GO:0005575,GO:0005622,GO:0005623,GO:0005737,GO:0005768,GO:0005770,GO:0005829,GO:0006066,GO:0006082,GO:0006629,GO:0006694,GO:0006699,GO:0006810,GO:0006869,GO:0008150,GO:0008152,GO:0008202,GO:0008203,GO:0008206,GO:0008289,GO:0008610,GO:0009058,GO:0009987,GO:0010876,GO:0012505,GO:0015248,GO:…	-	-	Oxysterol-binding protein	Oxysterol-binding protein
MusiPT_002760-T1	N	N	N	N	S	-	-	-	Juvenile hormone binding protein domains in insects.	Haemolymph juvenile hormone binding protein (JHBP)
MusiPT_002761-T1	Y	N	N	N	-	-	-	-	-	7tm Odorant receptor
MusiPT_002762-T1	Y	N	N	N	-	-	-	-	-	7tm Odorant receptor
MusiPT_002763-T1	N	N	N	N	-	-	-	-	-	Trypsin
MusiPT_002764-T1	N	N	N	N	-	-	-	-	-	-
MusiPT_002765-T1	N	N	N	N	G	GO:0002931,GO:0003674,GO:0003824,GO:0005102,GO:0005488,GO:0005515,GO:0005575,GO:0005622,GO:0005623,GO:0005737,GO:0005739,GO:0005759,GO:0005777,GO:0005782,GO:0005829,GO:0006082,GO:0006084,GO:0006085,GO:0006109,GO:0006139,GO:0006163,GO:0006164,GO:0006195,GO:0006605,GO:0006625,GO:0006629,GO:0006631,GO:0006633,GO:0006637,GO:0006725,GO:0006732,GO:0006753,GO:0006790,GO:0006793,GO:0006796,GO:0006807,GO:…	ko00410,ko00640,ko01100,ko04146,ko04152	-	Malonyl-CoA decarboxylase N-terminal domain	Malonyl-CoA decarboxylase N-terminal domain;Malonyl-CoA decarboxylase C-terminal domain
MusiPT_002766-T1	N	N	Y	Y	-	-	-	-	-	DM DNA binding domain
MusiPT_002767-T1	Y	N	N	N	-	-	-	-	-	-
MusiPT_002768-T1	Y	N	N	N	-	-	-	-	-	DM DNA binding domain
MusiPT_002769-T1	N	N	N	N	-	-	-	-	-	-
MusiPT_002770-T1	N	N	Y	Y	-	-	-	-	-	-
MusiPT_002771-T1	Y	N	Y	N	CG	-	ko00040,ko00053,ko00140,ko00830,ko00860,ko00980,ko00982,ko00983,ko01100,ko01110,ko05204	GT1	Glycosyltransferase family 28 C-terminal domain	UDP-glucoronosyl and UDP-glucosyl transferase
MusiPT_002772-T1	N	N	N	N	UY	GO:0003674,GO:0005048,GO:0005102,GO:0005215,GO:0005488,GO:0005515,GO:0005575,GO:0005622,GO:0005623,GO:0005634,GO:0005635,GO:0005737,GO:0006606,GO:0006810,GO:0006886,GO:0006913,GO:0007154,GO:0007267,GO:0007268,GO:0007270,GO:0008104,GO:0008134,GO:0008139,GO:0008150,GO:0008565,GO:0009314,GO:0009416,GO:0009453,GO:0009605,GO:0009628,GO:0009987,GO:0010646,GO:0012505,GO:0015031,GO:0015833,GO:0016020,GO:…	-	-	Ran GTPase binding. It is involved in the biological process described with intracellular protein transport	Importin-beta N-terminal domain;Importin 13 repeat;Exportin 1-like protein
MusiPT_002773-T1	N	N	N	N	J	GO:0000184,GO:0000956,GO:0002181,GO:0002237,GO:0002376,GO:0003674,GO:0003676,GO:0003723,GO:0003729,GO:0003735,GO:0005198,GO:0005488,GO:0005575,GO:0005622,GO:0005623,GO:0005737,GO:0005829,GO:0005840,GO:0006139,GO:0006401,GO:0006402,GO:0006412,GO:0006413,GO:0006417,GO:0006446,GO:0006518,GO:0006605,GO:0006612,GO:0006613,GO:0006614,GO:0006725,GO:0006807,GO:0006810,GO:0006886,GO:0006928,GO:0006935,GO:…	ko03010	-	Structural constituent of ribosome. It is involved in the biological process described with translation	-
MusiPT_002774-T1	N	N	N	N	T	GO:0003008,GO:0003674,GO:0005575,GO:0005622,GO:0005623,GO:0005737,GO:0006950,GO:0006979,GO:0007154,GO:0007165,GO:0007166,GO:0007219,GO:0007610,GO:0007611,GO:0007613,GO:0007614,GO:0007626,GO:0008150,GO:0008597,GO:0009966,GO:0009987,GO:0010646,GO:0010921,GO:0019208,GO:0019220,GO:0019222,GO:0019722,GO:0019888,GO:0019932,GO:0023051,GO:0023052,GO:0030234,GO:0031323,GO:0031399,GO:0031987,GO:0032268,GO:…	ko04919,ko04921,ko05167	-	Calcipressin	Calcipressin
MusiPT_002775-T1	N	N	N	N	O	GO:0000003,GO:0000082,GO:0000151,GO:0000209,GO:0000278,GO:0001653,GO:0001709,GO:0003002,GO:0003006,GO:0003674,GO:0003824,GO:0004842,GO:0004888,GO:0004930,GO:0005000,GO:0005215,GO:0005216,GO:0005261,GO:0005262,GO:0005488,GO:0005515,GO:0005575,GO:0005622,GO:0005623,GO:0005634,GO:0005737,GO:0005829,GO:0005886,GO:0006464,GO:0006807,GO:0006810,GO:0006811,GO:0006812,GO:0006816,GO:0006873,GO:0006874,GO:…	ko04120	-	Ubiquitin protein ligase binding. It is involved in the biological process described with ubiquitin-dependent protein catabolic process	Cullin family;Cullin protein neddylation domain
MusiPT_002776-T1	N	N	N	N	-	-	-	-	-	-
MusiPT_002777-T1	N	N	N	N	-	-	-	-	-	-
MusiPT_002778-T1	N	N	N	N	-	-	-	-	-	7tm Chemosensory receptor
MusiPT_002779-T1	N	N	N	N	U	GO:0000149,GO:0000902,GO:0000904,GO:0001505,GO:0002791,GO:0002792,GO:0002793,GO:0003008,GO:0003674,GO:0005096,GO:0005488,GO:0005515,GO:0005575,GO:0005622,GO:0005623,GO:0005737,GO:0005829,GO:0005886,GO:0005887,GO:0005892,GO:0006810,GO:0006836,GO:0006887,GO:0006892,GO:0006893,GO:0007154,GO:0007163,GO:0007267,GO:0007268,GO:0007269,GO:0007275,GO:0007399,GO:0007409,GO:0007610,GO:0007611,GO:0007613,GO:…	-	-	It is involved in the biological process described with vesicle-mediated transport	Synaptobrevin
MusiPT_002780-T1	N	N	N	N	U	GO:0000149,GO:0000902,GO:0000904,GO:0001505,GO:0002791,GO:0002792,GO:0002793,GO:0003008,GO:0003674,GO:0005096,GO:0005488,GO:0005515,GO:0005575,GO:0005622,GO:0005623,GO:0005737,GO:0005829,GO:0005886,GO:0005887,GO:0005892,GO:0006810,GO:0006836,GO:0006887,GO:0006892,GO:0006893,GO:0007154,GO:0007163,GO:0007267,GO:0007268,GO:0007269,GO:0007275,GO:0007399,GO:0007409,GO:0007610,GO:0007611,GO:0007613,GO:…	-	-	It is involved in the biological process described with vesicle-mediated transport	-
MusiPT_002781-T1	N	N	N	N	U	GO:0000149,GO:0000902,GO:0000904,GO:0001505,GO:0002791,GO:0002792,GO:0002793,GO:0003008,GO:0003674,GO:0005096,GO:0005488,GO:0005515,GO:0005575,GO:0005622,GO:0005623,GO:0005737,GO:0005829,GO:0005886,GO:0005887,GO:0005892,GO:0006810,GO:0006836,GO:0006887,GO:0006892,GO:0006893,GO:0007154,GO:0007163,GO:0007267,GO:0007268,GO:0007269,GO:0007275,GO:0007399,GO:0007409,GO:0007610,GO:0007611,GO:0007613,GO:…	-	-	It is involved in the biological process described with vesicle-mediated transport	LLGL2;WD domain, G-beta repeat
MusiPT_002782-T1	N	N	N	N	K	GO:0000291,GO:0000375,GO:0000377,GO:0000398,GO:0000428,GO:0000932,GO:0000956,GO:0003674,GO:0003676,GO:0003677,GO:0003697,GO:0003723,GO:0003727,GO:0003824,GO:0003899,GO:0005488,GO:0005515,GO:0005575,GO:0005622,GO:0005623,GO:0005634,GO:0005654,GO:0005665,GO:0005737,GO:0006139,GO:0006259,GO:0006281,GO:0006283,GO:0006289,GO:0006351,GO:0006352,GO:0006354,GO:0006366,GO:0006367,GO:0006368,GO:0006370,GO:…	ko00230,ko00240,ko00310,ko01100,ko03020,ko04934,ko05016,ko05169,ko05202	-	SHS2 domain found in N terminus of Rpb7p/Rpc25p/MJ0397	SHS2 domain found in N terminus of Rpb7p/Rpc25p/MJ0397;S1 RNA binding domain
MusiPT_002783-T1	Y	N	N	N	-	-	-	-	-	F-box-like
MusiPT_002784-T1	N	N	N	N	-	-	-	-	-	F-box-like
MusiPT_002785-T1	N	N	N	N	T	GO:0000287,GO:0002009,GO:0003674,GO:0003676,GO:0003677,GO:0003697,GO:0003712,GO:0003714,GO:0003824,GO:0004518,GO:0004519,GO:0005488,GO:0005515,GO:0005575,GO:0005622,GO:0005623,GO:0005634,GO:0005654,GO:0005730,GO:0005737,GO:0006139,GO:0006259,GO:0006281,GO:0006302,GO:0006725,GO:0006807,GO:0006950,GO:0006974,GO:0007154,GO:0007165,GO:0007166,GO:0007275,GO:0007368,GO:0007369,GO:0007389,GO:0007399,GO:…	-	-	UBA-like domain	UBA-like domain
MusiPT_002786-T1	N	N	N	N	C	GO:0001505,GO:0003674,GO:0005215,GO:0005310,GO:0005342,GO:0005575,GO:0005622,GO:0005623,GO:0005737,GO:0005739,GO:0005740,GO:0005743,GO:0006082,GO:0006520,GO:0006544,GO:0006575,GO:0006725,GO:0006732,GO:0006760,GO:0006766,GO:0006767,GO:0006807,GO:0006810,GO:0006811,GO:0006820,GO:0006835,GO:0006839,GO:0006855,GO:0006862,GO:0008150,GO:0008152,GO:0008509,GO:0008514,GO:0008517,GO:0009069,GO:0009987,GO:…	-	-	It is involved in the biological process described with transmembrane transport	Mitochondrial carrier protein
MusiPT_002787-T1	N	N	N	N	TU	GO:0001568,GO:0001944,GO:0003205,GO:0003279,GO:0003674,GO:0005102,GO:0005488,GO:0005515,GO:0005543,GO:0005575,GO:0005622,GO:0005623,GO:0005737,GO:0005768,GO:0005769,GO:0005794,GO:0005829,GO:0006066,GO:0006629,GO:0006706,GO:0006707,GO:0006810,GO:0006886,GO:0006897,GO:0006898,GO:0007275,GO:0007507,GO:0008022,GO:0008104,GO:0008150,GO:0008152,GO:0008202,GO:0008203,GO:0008289,GO:0009056,GO:0010008,GO:…	-	-	Phosphatidylinositol binding	PX domain;Sorting Nexin 17 FERM C-terminal domain
MusiPT_002788-T1	Y	N	N	N	I	GO:0001525,GO:0001568,GO:0001944,GO:0002040,GO:0002790,GO:0003674,GO:0003824,GO:0004659,GO:0005575,GO:0005622,GO:0005623,GO:0005737,GO:0005783,GO:0005789,GO:0006066,GO:0006464,GO:0006486,GO:0006629,GO:0006720,GO:0006807,GO:0006810,GO:0007154,GO:0007165,GO:0007166,GO:0007167,GO:0007169,GO:0007275,GO:0008104,GO:0008150,GO:0008152,GO:0008299,GO:0008610,GO:0009058,GO:0009059,GO:0009100,GO:0009101,GO:…	ko00900,ko01110	-	Nuclear undecaprenyl pyrophosphate synthase 1 homolog (S. cerevisiae)	-
MusiPT_002789-T1	N	N	N	N	OT	GO:0001885,GO:0001936,GO:0001938,GO:0002009,GO:0002064,GO:0002165,GO:0003158,GO:0003674,GO:0005488,GO:0005515,GO:0005575,GO:0005622,GO:0005623,GO:0005634,GO:0005654,GO:0005737,GO:0005829,GO:0005886,GO:0007275,GO:0007444,GO:0007472,GO:0007476,GO:0007552,GO:0007560,GO:0008150,GO:0008157,GO:0008284,GO:0009653,GO:0009791,GO:0009886,GO:0009887,GO:0009888,GO:0009892,GO:0009893,GO:0009966,GO:0009987,GO:…	-	-	Ankyrin repeat	Ankyrin repeats (3 copies)
MusiPT_002790-T1	N	N	N	N	-	-	-	-	-	-
MusiPT_002791-T1	N	N	N	N	A	GO:0000428,GO:0005575,GO:0005622,GO:0005623,GO:0005634,GO:0005654,GO:0005737,GO:0005829,GO:0005847,GO:0005849,GO:0006139,GO:0006351,GO:0006366,GO:0006378,GO:0006396,GO:0006397,GO:0006725,GO:0006807,GO:0008150,GO:0008152,GO:0009058,GO:0009059,GO:0009301,GO:0009987,GO:0010467,GO:0016070,GO:0016071,GO:0016073,GO:0016180,GO:0016591,GO:0018130,GO:0019438,GO:0030880,GO:0031123,GO:0031124,GO:0031974,GO:…	-	-	It is involved in the biological process described with snRNA processing	Metallo-beta-lactamase superfamily domain
MusiPT_002792-T1	N	N	N	N	S	GO:0005575,GO:0005622,GO:0005623,GO:0005634,GO:0005737,GO:0006355,GO:0008150,GO:0009889,GO:0009890,GO:0009892,GO:0010468,GO:0010556,GO:0010558,GO:0010605,GO:0010629,GO:0019219,GO:0019222,GO:0031323,GO:0031324,GO:0031326,GO:0031327,GO:0043226,GO:0043227,GO:0043229,GO:0043231,GO:0044424,GO:0044464,GO:0045892,GO:0045934,GO:0048519,GO:0048523,GO:0050789,GO:0050793,GO:0050794,GO:0051093,GO:0051171,GO:…	-	-	4F5 protein family	4F5 protein related disordered region
MusiPT_002793-T1	N	N	N	N	G	GO:0000026,GO:0000030,GO:0003674,GO:0003824,GO:0005575,GO:0005622,GO:0005623,GO:0005737,GO:0005783,GO:0005789,GO:0006464,GO:0006497,GO:0006505,GO:0006506,GO:0006629,GO:0006643,GO:0006644,GO:0006650,GO:0006661,GO:0006664,GO:0006793,GO:0006796,GO:0006807,GO:0008150,GO:0008152,GO:0008610,GO:0008654,GO:0009058,GO:0009059,GO:0009247,GO:0009987,GO:0012505,GO:0016020,GO:0016254,GO:0016740,GO:0016757,GO:…	ko00563	GT22	Transferase activity, transferring glycosyl groups	Alg9-like mannosyltransferase family
MusiPT_002794-T1	N	N	N	N	A	GO:0000375,GO:0000377,GO:0000398,GO:0003674,GO:0003676,GO:0003723,GO:0005488,GO:0005575,GO:0005622,GO:0005623,GO:0005634,GO:0005654,GO:0006139,GO:0006396,GO:0006397,GO:0006725,GO:0006807,GO:0006915,GO:0008150,GO:0008152,GO:0008219,GO:0008380,GO:0009987,GO:0010467,GO:0012501,GO:0015030,GO:0016070,GO:0016071,GO:0016604,GO:0016607,GO:0031974,GO:0031981,GO:0034641,GO:0043170,GO:0043226,GO:0043227,GO:…	ko03040	-	RNA binding. It is involved in the biological process described with	Survival motor neuron protein (SMN)
MusiPT_002795-T1	N	N	N	N	T	GO:0001837,GO:0003674,GO:0003824,GO:0004175,GO:0004197,GO:0004198,GO:0005488,GO:0005509,GO:0005515,GO:0005575,GO:0005622,GO:0005623,GO:0005737,GO:0005798,GO:0006508,GO:0006807,GO:0006810,GO:0006888,GO:0006900,GO:0006901,GO:0006903,GO:0006996,GO:0007275,GO:0008150,GO:0008152,GO:0008233,GO:0008234,GO:0009653,GO:0009790,GO:0009792,GO:0009888,GO:0009893,GO:0009987,GO:0010035,GO:0010038,GO:0010604,GO:…	-	-	Calcium ion binding	EF-hand domain pair
MusiPT_002796-T1	N	N	Y	Y	-	-	-	-	-	-
MusiPT_002797-T1	N	N	N	N	TU	GO:0000003,GO:0001654,GO:0001745,GO:0001751,GO:0001754,GO:0001881,GO:0001932,GO:0001934,GO:0002009,GO:0002165,GO:0003002,GO:0003006,GO:0003407,GO:0003674,GO:0003676,GO:0003824,GO:0005488,GO:0005515,GO:0005575,GO:0005622,GO:0005623,GO:0005634,GO:0005737,GO:0005768,GO:0005769,GO:0005783,GO:0005811,GO:0005886,GO:0005929,GO:0006810,GO:0006886,GO:0006892,GO:0006896,GO:0006897,GO:0006907,GO:0006937,GO:…	ko04144	-	N-terminal EH-domain containing protein	N-terminal EH-domain containing protein;Cytoskeletal-regulatory complex EF hand;Domain of unknown function (DUF5600);Dynamin family
MusiPT_002798-T1	N	N	N	N	O	GO:0000209,GO:0003674,GO:0003824,GO:0004175,GO:0004177,GO:0005488,GO:0005515,GO:0005575,GO:0005622,GO:0005623,GO:0005634,GO:0005654,GO:0005737,GO:0005829,GO:0006464,GO:0006508,GO:0006807,GO:0008150,GO:0008152,GO:0008233,GO:0008236,GO:0008238,GO:0008240,GO:0009987,GO:0010883,GO:0010884,GO:0016043,GO:0016567,GO:0016604,GO:0016787,GO:0017171,GO:0019538,GO:0022607,GO:0031974,GO:0031981,GO:0032446,GO:…	-	-	Tripeptidyl peptidase II	Tripeptidyl peptidase II N terminal;Subtilase family;Tripeptidyl peptidase II
MusiPT_002799-T1	N	N	N	N	O	GO:0000003,GO:0000165,GO:0000187,GO:0000209,GO:0000803,GO:0001666,GO:0001741,GO:0001817,GO:0001890,GO:0001932,GO:0001934,GO:0001959,GO:0002020,GO:0002225,GO:0002682,GO:0002684,GO:0002697,GO:0002699,GO:0002700,GO:0002702,GO:0002759,GO:0002760,GO:0002784,GO:0002786,GO:0002803,GO:0002805,GO:0002807,GO:0002808,GO:0002813,GO:0002831,GO:0002833,GO:0002920,GO:0002922,GO:0003006,GO:0003674,GO:0003712,GO:…	ko01524,ko04064,ko04120,ko04210,ko04214,ko04215,ko04217,ko04510,ko04621,ko04624,ko04668,ko05145,ko05166,ko05200,ko05222	-	Baculoviral inhibition of apoptosis protein repeat	Inhibitor of Apoptosis domain;Zinc finger, C3HC4 type (RING finger)
MusiPT_002800-T1	N	N	Y	Y	-	-	-	-	-	-
MusiPT_002801-T1	Y	N	N	N	O	GO:0000003,GO:0000209,GO:0001667,GO:0002009,GO:0002020,GO:0002064,GO:0002065,GO:0002066,GO:0002165,GO:0003006,GO:0003674,GO:0003824,GO:0004842,GO:0004857,GO:0004866,GO:0004869,GO:0005488,GO:0005515,GO:0005575,GO:0005622,GO:0005623,GO:0005634,GO:0005737,GO:0006464,GO:0006508,GO:0006511,GO:0006807,GO:0006915,GO:0006928,GO:0006996,GO:0006997,GO:0007275,GO:0007276,GO:0007281,GO:0007283,GO:0007286,GO:…	ko01524,ko04064,ko04120,ko04210,ko04214,ko04215,ko04217,ko04510,ko04621,ko05145,ko05166,ko05200,ko05222	-	apoptosis	Inhibitor of Apoptosis domain
MusiPT_002802-T1	N	N	N	N	L	GO:0000003,GO:0000018,GO:0000075,GO:0000077,GO:0000217,GO:0000278,GO:0000400,GO:0000403,GO:0000404,GO:0000406,GO:0001101,GO:0001701,GO:0001775,GO:0002200,GO:0002204,GO:0002208,GO:0002250,GO:0002252,GO:0002263,GO:0002285,GO:0002312,GO:0002366,GO:0002376,GO:0002377,GO:0002381,GO:0002440,GO:0002443,GO:0002449,GO:0002460,GO:0002520,GO:0002521,GO:0002562,GO:0002566,GO:0002637,GO:0002639,GO:0002682,GO:…	ko01524,ko03430,ko05200,ko05210	-	Component of the post-replicative DNA mismatch repair system (MMR)	MutS domain V;MutS family domain IV;MutS domain I;MutS domain II;MutS domain III
MusiPT_002803-T1	N	N	N	N	-	-	-	-	-	-
MusiPT_002804-T1	N	N	N	N	I	GO:0000038,GO:0000062,GO:0000166,GO:0001659,GO:0003674,GO:0003824,GO:0003995,GO:0004466,GO:0005488,GO:0005575,GO:0005622,GO:0005623,GO:0005634,GO:0005730,GO:0005737,GO:0005739,GO:0005740,GO:0005743,GO:0005759,GO:0005829,GO:0006082,GO:0006091,GO:0006629,GO:0006631,GO:0006635,GO:0006950,GO:0006986,GO:0007154,GO:0007165,GO:0008150,GO:0008152,GO:0009056,GO:0009062,GO:0009266,GO:0009295,GO:0009409,GO:…	ko00071,ko01100,ko01212	-	flavin adenine dinucleotide binding. It is involved in the biological process described with oxidation-reduction process	Acyl-CoA dehydrogenase, N-terminal domain;Acyl-CoA dehydrogenase, C-terminal domain;Acyl-CoA dehydrogenase, middle domain
MusiPT_002805-T1	N	N	N	N	U	GO:0003674,GO:0005085,GO:0005088,GO:0005488,GO:0005515,GO:0005575,GO:0005622,GO:0005623,GO:0005737,GO:0005829,GO:0006810,GO:0006888,GO:0006900,GO:0006901,GO:0006903,GO:0006996,GO:0008150,GO:0009987,GO:0016043,GO:0016050,GO:0016192,GO:0017016,GO:0017112,GO:0017137,GO:0019899,GO:0022607,GO:0030008,GO:0031267,GO:0032991,GO:0043933,GO:0044085,GO:0044424,GO:0044444,GO:0044464,GO:0046907,GO:0048193,GO:…	ko03420	-	trafficking protein particle complex	Transport protein particle (TRAPP) component
MusiPT_002806-T1	N	N	N	N	-	-	-	-	-	NADH-ubiquinone oxidoreductase B15 subunit (NDUFB4)
MusiPT_002807-T1	N	N	N	N	O	GO:0000323,GO:0003674,GO:0003824,GO:0004175,GO:0004197,GO:0005488,GO:0005515,GO:0005575,GO:0005576,GO:0005615,GO:0005622,GO:0005623,GO:0005737,GO:0005764,GO:0005773,GO:0006508,GO:0006807,GO:0008150,GO:0008152,GO:0008233,GO:0008234,GO:0009056,GO:0009057,GO:0009987,GO:0016787,GO:0019538,GO:0030163,GO:0031974,GO:0031982,GO:0031983,GO:0042718,GO:0043170,GO:0043226,GO:0043227,GO:0043229,GO:0043231,GO:…	ko04140,ko04142,ko04145,ko04210,ko04612,ko05205,ko05323,ko05418	-	Cathepsin propeptide inhibitor domain (I29)	Cathepsin propeptide inhibitor domain (I29);Papain family cysteine protease
MusiPT_002808-T1	N	N	N	N	J	GO:0000003,GO:0001541,GO:0002253,GO:0002376,GO:0002429,GO:0002682,GO:0002684,GO:0002757,GO:0002764,GO:0002768,GO:0003006,GO:0003674,GO:0003676,GO:0003723,GO:0003743,GO:0005085,GO:0005488,GO:0005515,GO:0005575,GO:0005622,GO:0005623,GO:0005737,GO:0005829,GO:0005851,GO:0006412,GO:0006413,GO:0006417,GO:0006518,GO:0006807,GO:0006950,GO:0006979,GO:0007154,GO:0007165,GO:0007166,GO:0007272,GO:0007275,GO:…	ko03013	-	Belongs to the eIF-2B alpha beta delta subunits family	Initiation factor 2 subunit family
MusiPT_002809-T1	N	N	N	N	P	GO:0000003,GO:0000122,GO:0000428,GO:0000785,GO:0000993,GO:0001098,GO:0001099,GO:0001701,GO:0001704,GO:0001706,GO:0001711,GO:0001824,GO:0001825,GO:0001826,GO:0001829,GO:0001832,GO:0002237,GO:0002682,GO:0002683,GO:0003006,GO:0003674,GO:0005488,GO:0005515,GO:0005575,GO:0005622,GO:0005623,GO:0005634,GO:0005654,GO:0005694,GO:0006139,GO:0006325,GO:0006351,GO:0006354,GO:0006355,GO:0006357,GO:0006366,GO:…	-	-	SH2 domain binding	Tetratricopeptide repeat
MusiPT_002810-T1	N	N	Y	Y	-	-	-	-	-	-
MusiPT_002811-T1	N	N	N	N	S	GO:0000003,GO:0001669,GO:0001959,GO:0001960,GO:0002682,GO:0002683,GO:0003674,GO:0003824,GO:0004842,GO:0005488,GO:0005575,GO:0005622,GO:0005623,GO:0005737,GO:0005886,GO:0006325,GO:0006338,GO:0006464,GO:0006508,GO:0006511,GO:0006807,GO:0006996,GO:0006997,GO:0007009,GO:0007338,GO:0008150,GO:0008152,GO:0008270,GO:0009056,GO:0009057,GO:0009566,GO:0009966,GO:0009968,GO:0009987,GO:0010256,GO:0010646,GO:…	-	-	DC-STAMP-like protein	-
MusiPT_002812-T1	N	N	N	N	-	-	-	-	-	-
MusiPT_002813-T1	N	N	N	N	T	GO:0002009,GO:0002227,GO:0002251,GO:0002376,GO:0002385,GO:0003401,GO:0006950,GO:0006952,GO:0006955,GO:0007154,GO:0007165,GO:0007166,GO:0007275,GO:0007399,GO:0007422,GO:0008150,GO:0009605,GO:0009607,GO:0009617,GO:0009653,GO:0009790,GO:0009792,GO:0009888,GO:0009889,GO:0009987,GO:0010556,GO:0010559,GO:0019222,GO:0022008,GO:0023052,GO:0030154,GO:0030182,GO:0031323,GO:0031326,GO:0031399,GO:0032268,GO:…	-	-	It is involved in the biological process described with signal transduction	TIR domain;Leucine rich repeat
MusiPT_002814-T1	N	N	Y	Y	-	-	-	-	-	-
MusiPT_002815-T1	N	N	Y	N	Q	GO:0000003,GO:0000018,GO:0000122,GO:0000166,GO:0000228,GO:0000781,GO:0000784,GO:0000785,GO:0000790,GO:0000902,GO:0000976,GO:0000977,GO:0000978,GO:0000987,GO:0001012,GO:0001067,GO:0001085,GO:0001701,GO:0002009,GO:0002039,GO:0002052,GO:0002165,GO:0002376,GO:0002520,GO:0002521,GO:0002573,GO:0002682,GO:0002684,GO:0003002,GO:0003006,GO:0003674,GO:0003676,GO:0003677,GO:0003682,GO:0003690,GO:0003700,GO:…	ko04714	-	It is involved in the biological process described with	-
MusiPT_002816-T1	N	N	N	N	Q	GO:0000003,GO:0000018,GO:0000122,GO:0000166,GO:0000228,GO:0000781,GO:0000784,GO:0000785,GO:0000790,GO:0000902,GO:0000976,GO:0000977,GO:0000978,GO:0000987,GO:0001012,GO:0001067,GO:0001085,GO:0001701,GO:0002009,GO:0002039,GO:0002052,GO:0002165,GO:0002376,GO:0002520,GO:0002521,GO:0002573,GO:0002682,GO:0002684,GO:0003002,GO:0003006,GO:0003674,GO:0003676,GO:0003677,GO:0003682,GO:0003690,GO:0003700,GO:…	ko04714	-	Lysine-specific histone demethylase	SWIRM domain;Flavin containing amine oxidoreductase
MusiPT_002817-T1	N	N	N	N	J	GO:0000184,GO:0000956,GO:0002181,GO:0003674,GO:0003676,GO:0003723,GO:0003729,GO:0003735,GO:0005198,GO:0005488,GO:0005575,GO:0005622,GO:0005623,GO:0005634,GO:0005654,GO:0005730,GO:0005737,GO:0005829,GO:0005840,GO:0006139,GO:0006401,GO:0006402,GO:0006412,GO:0006413,GO:0006518,GO:0006605,GO:0006612,GO:0006613,GO:0006614,GO:0006725,GO:0006807,GO:0006810,GO:0006886,GO:0008104,GO:0008150,GO:0008152,GO:…	ko03010	-	Belongs to the universal ribosomal protein uS15 family	Ribosomal protein S15;Ribosomal S13/S15 N-terminal domain
MusiPT_002818-T1	N	N	N	N	-	-	-	-	-	WW domain
MusiPT_002819-T1	N	N	N	N	S	GO:0005575,GO:0005622,GO:0005623,GO:0005634,GO:0005654,GO:0031974,GO:0031981,GO:0043226,GO:0043227,GO:0043229,GO:0043231,GO:0043233,GO:0044422,GO:0044424,GO:0044428,GO:0044446,GO:0044464,GO:0070013	-	-	Domain of unknown function (DUF4078)	-
MusiPT_002820-T1	N	N	N	N	-	-	-	-	-	-
MusiPT_002821-T1	N	N	N	N	S	GO:0005575,GO:0005622,GO:0005623,GO:0005634,GO:0005654,GO:0031974,GO:0031981,GO:0043226,GO:0043227,GO:0043229,GO:0043231,GO:0043233,GO:0044422,GO:0044424,GO:0044428,GO:0044446,GO:0044464,GO:0070013	-	-	Domain of unknown function (DUF4078)	Domain of unknown function (DUF4078)
MusiPT_002822-T1	N	N	N	N	S	GO:0003674,GO:0003824,GO:0004620,GO:0004623,GO:0005575,GO:0005623,GO:0005886,GO:0006629,GO:0006644,GO:0006650,GO:0006656,GO:0006793,GO:0006796,GO:0006807,GO:0008150,GO:0008152,GO:0008610,GO:0008654,GO:0008970,GO:0009058,GO:0009987,GO:0016020,GO:0016021,GO:0016298,GO:0016787,GO:0016788,GO:0019637,GO:0031224,GO:0044237,GO:0044238,GO:0044249,GO:0044255,GO:0044425,GO:0044464,GO:0045017,GO:0046470,GO:…	-	-	Serine aminopeptidase, S33	alpha/beta hydrolase fold
MusiPT_002823-T1	N	N	N	N	O	GO:0003674,GO:0003824,GO:0004175,GO:0004252,GO:0005488,GO:0005575,GO:0005622,GO:0005623,GO:0005634,GO:0005737,GO:0005829,GO:0006508,GO:0006807,GO:0008150,GO:0008152,GO:0008233,GO:0008236,GO:0016787,GO:0016788,GO:0017171,GO:0019538,GO:0033218,GO:0042277,GO:0043170,GO:0043226,GO:0043227,GO:0043229,GO:0043231,GO:0044238,GO:0044424,GO:0044444,GO:0044464,GO:0052689,GO:0070011,GO:0071704,GO:0140096,GO:…	ko04614	-	activity. It is involved in the biological process described with proteolysis	Prolyl oligopeptidase family;Prolyl oligopeptidase, N-terminal beta-propeller domain
MusiPT_002824-T1	N	N	Y	N	E	GO:0001561,GO:0003674,GO:0003824,GO:0005488,GO:0005506,GO:0005575,GO:0005622,GO:0005623,GO:0005737,GO:0005777,GO:0005782,GO:0005829,GO:0006082,GO:0006103,GO:0006605,GO:0006625,GO:0006629,GO:0006631,GO:0006720,GO:0006810,GO:0006886,GO:0006996,GO:0007031,GO:0008104,GO:0008150,GO:0008152,GO:0008198,GO:0009056,GO:0009062,GO:0009987,GO:0015031,GO:0015833,GO:0016042,GO:0016043,GO:0016054,GO:0016491,GO:…	ko04146	-	Phytanoyl-CoA dioxygenase (PhyH)	Phytanoyl-CoA dioxygenase (PhyH)
MusiPT_002825-T1	N	N	N	N	S	GO:0001510,GO:0003674,GO:0003824,GO:0006139,GO:0006396,GO:0006399,GO:0006400,GO:0006725,GO:0006807,GO:0008033,GO:0008150,GO:0008152,GO:0008168,GO:0008173,GO:0008175,GO:0009451,GO:0009987,GO:0010467,GO:0016070,GO:0016300,GO:0016740,GO:0016741,GO:0030488,GO:0032259,GO:0034470,GO:0034641,GO:0034660,GO:0043170,GO:0043412,GO:0043414,GO:0044237,GO:0044238,GO:0044260,GO:0046483,GO:0071704,GO:0090304,GO:…	-	-	Predicted AdoMet-dependent methyltransferase	Complex 1 protein (LYR family);Predicted AdoMet-dependent methyltransferase
MusiPT_002826-T1	N	N	Y	Y	-	-	-	-	-	-
MusiPT_002827-T1	N	N	N	N	T	GO:0000003,GO:0000165,GO:0000278,GO:0000302,GO:0001556,GO:0001654,GO:0001745,GO:0001751,GO:0001752,GO:0001754,GO:0002009,GO:0002119,GO:0002164,GO:0002165,GO:0002252,GO:0002376,GO:0003002,GO:0003006,GO:0003674,GO:0003824,GO:0004672,GO:0004674,GO:0004707,GO:0005488,GO:0005515,GO:0005575,GO:0005622,GO:0005623,GO:0005634,GO:0005737,GO:0005829,GO:0006355,GO:0006357,GO:0006464,GO:0006468,GO:0006793,GO:…	ko01521,ko01522,ko01524,ko04010,ko04011,ko04012,ko04013,ko04014,ko04015,ko04022,ko04024,ko04062,ko04066,ko04068,ko04071,ko04072,ko04114,ko04140,ko04150,ko04151,ko04210,ko04214,ko04218,ko04261,ko04270,ko04320,ko04350,ko04360,ko04370,ko04371,ko04380,ko04510,ko04520,ko04540,ko04550,ko04611,ko04620,ko04621,ko04650,ko04657,ko04658,ko04659,ko04660,ko04662,ko04664,ko04666,ko04668,ko04713,ko04720,ko04722…	-	MAP kinase activity. It is involved in the biological process described with protein phosphorylation	Protein kinase domain
MusiPT_002828-T1	N	N	N	N	Z	GO:0000003,GO:0001667,GO:0002064,GO:0002065,GO:0002066,GO:0003006,GO:0003008,GO:0003012,GO:0003674,GO:0003824,GO:0005198,GO:0005488,GO:0005515,GO:0005575,GO:0005622,GO:0005623,GO:0005694,GO:0005700,GO:0005703,GO:0005737,GO:0005856,GO:0006928,GO:0006936,GO:0006996,GO:0007010,GO:0007015,GO:0007275,GO:0007276,GO:0007281,GO:0007292,GO:0007297,GO:0007298,GO:0007517,GO:0007525,GO:0007527,GO:0008150,GO:…	ko04260,ko04261,ko04530,ko05416	-	Belongs to the TRAFAC class myosin-kinesin ATPase superfamily. Myosin family	Myosin tail
MusiPT_002829-T1	N	N	Y	Y	Z	GO:0000003,GO:0000146,GO:0001667,GO:0002064,GO:0002065,GO:0002066,GO:0003006,GO:0003008,GO:0003012,GO:0003674,GO:0003774,GO:0003779,GO:0003824,GO:0005198,GO:0005488,GO:0005515,GO:0005575,GO:0005622,GO:0005623,GO:0005694,GO:0005700,GO:0005703,GO:0005737,GO:0005856,GO:0005859,GO:0005863,GO:0006928,GO:0006936,GO:0006996,GO:0007010,GO:0007015,GO:0007154,GO:0007165,GO:0007275,GO:0007276,GO:0007281,GO:…	ko04260,ko04261,ko04530,ko05416	-	Belongs to the TRAFAC class myosin-kinesin ATPase superfamily. Myosin family	Myosin tail
MusiPT_002830-T1	N	N	Y	Y	Z	GO:0000003,GO:0000146,GO:0001667,GO:0002064,GO:0002065,GO:0002066,GO:0003006,GO:0003008,GO:0003012,GO:0003674,GO:0003774,GO:0003779,GO:0003824,GO:0005198,GO:0005488,GO:0005515,GO:0005575,GO:0005622,GO:0005623,GO:0005694,GO:0005700,GO:0005703,GO:0005737,GO:0005856,GO:0005859,GO:0005863,GO:0006928,GO:0006936,GO:0006996,GO:0007010,GO:0007015,GO:0007154,GO:0007165,GO:0007275,GO:0007276,GO:0007281,GO:…	ko04260,ko04261,ko04530,ko05416	-	Belongs to the TRAFAC class myosin-kinesin ATPase superfamily. Myosin family	Myosin head (motor domain)
MusiPT_002831-T1	N	N	N	N	Z	GO:0000003,GO:0001667,GO:0002064,GO:0002065,GO:0002066,GO:0003006,GO:0003008,GO:0003012,GO:0003674,GO:0003824,GO:0005198,GO:0005488,GO:0005515,GO:0005575,GO:0005622,GO:0005623,GO:0005694,GO:0005700,GO:0005703,GO:0005737,GO:0005856,GO:0006928,GO:0006936,GO:0006996,GO:0007010,GO:0007015,GO:0007275,GO:0007276,GO:0007281,GO:0007292,GO:0007297,GO:0007298,GO:0007517,GO:0007525,GO:0007527,GO:0008150,GO:…	ko04260,ko04261,ko04530,ko05416	-	Belongs to the TRAFAC class myosin-kinesin ATPase superfamily. Myosin family	Myosin head (motor domain)
MusiPT_002832-T1	Y	N	N	N	Z	GO:0000003,GO:0000146,GO:0001667,GO:0002064,GO:0002065,GO:0002066,GO:0003006,GO:0003008,GO:0003012,GO:0003674,GO:0003774,GO:0003779,GO:0003824,GO:0005198,GO:0005488,GO:0005515,GO:0005575,GO:0005622,GO:0005623,GO:0005694,GO:0005700,GO:0005703,GO:0005737,GO:0005856,GO:0005859,GO:0005863,GO:0006928,GO:0006936,GO:0006996,GO:0007010,GO:0007015,GO:0007154,GO:0007165,GO:0007275,GO:0007276,GO:0007281,GO:…	ko04260,ko04261,ko04530,ko05416	-	Myosin. Large ATPases.	Myosin N-terminal SH3-like domain;Myosin head (motor domain)
MusiPT_002833-T1	N	N	N	N	-	-	-	-	-	-
MusiPT_002834-T1	N	N	N	N	-	-	-	-	-	Calcium-dependent calmodulin binding
MusiPT_002835-T1	N	N	N	N	S	GO:0003674,GO:0003700,GO:0005488,GO:0005515,GO:0005575,GO:0005622,GO:0005623,GO:0005737,GO:0005819,GO:0005829,GO:0005856,GO:0006355,GO:0006357,GO:0006790,GO:0008150,GO:0008152,GO:0008284,GO:0009889,GO:0009987,GO:0010468,GO:0010556,GO:0015630,GO:0016043,GO:0016226,GO:0019219,GO:0019222,GO:0022607,GO:0031163,GO:0031323,GO:0031326,GO:0032991,GO:0042127,GO:0043226,GO:0043228,GO:0043229,GO:0043232,GO:…	-	-	Essential component of the cytosolic iron-sulfur (Fe S) protein assembly machinery. Required for the maturation of extramitochondrial Fe S proteins	WD domain, G-beta repeat
MusiPT_002836-T1	Y	N	N	N	K	-	-	-	Sequence-specific DNA binding. It is involved in the biological process described with regulation of transcription, DNA-templated	Homeodomain
MusiPT_002837-T1	N	N	N	N	E	GO:0001505,GO:0003674,GO:0003824,GO:0004047,GO:0005488,GO:0005504,GO:0005575,GO:0005622,GO:0005623,GO:0005634,GO:0005654,GO:0005737,GO:0005739,GO:0005740,GO:0005743,GO:0005759,GO:0005960,GO:0006082,GO:0006520,GO:0006544,GO:0006546,GO:0006807,GO:0008150,GO:0008152,GO:0008168,GO:0008289,GO:0009056,GO:0009063,GO:0009069,GO:0009071,GO:0009987,GO:0016020,GO:0016054,GO:0016740,GO:0016741,GO:0017144,GO:…	ko00260,ko00630,ko00670,ko01100,ko01110,ko01130,ko01200	-	The glycine cleavage system catalyzes the degradation of glycine	Aminomethyltransferase folate-binding domain;Glycine cleavage T-protein C-terminal barrel domain
MusiPT_002838-T1	N	N	N	N	O	GO:0000209,GO:0003674,GO:0003824,GO:0004842,GO:0005102,GO:0005154,GO:0005488,GO:0005515,GO:0005575,GO:0005622,GO:0005623,GO:0005634,GO:0005654,GO:0005737,GO:0005829,GO:0006464,GO:0006508,GO:0006511,GO:0006513,GO:0006515,GO:0006807,GO:0006810,GO:0006950,GO:0008150,GO:0008152,GO:0008270,GO:0009056,GO:0009057,GO:0009966,GO:0009968,GO:0009987,GO:0010033,GO:0010498,GO:0010646,GO:0010648,GO:0016192,GO:…	-	-	Zinc ion binding	zinc-ribbon;Ring finger domain
MusiPT_002843-T1	N	N	Y	Y	U	GO:0000166,GO:0001882,GO:0001883,GO:0003674,GO:0003824,GO:0003924,GO:0005488,GO:0005515,GO:0005525,GO:0005575,GO:0005622,GO:0005623,GO:0005634,GO:0005737,GO:0005829,GO:0005886,GO:0006810,GO:0008092,GO:0008150,GO:0015631,GO:0016020,GO:0016192,GO:0016197,GO:0016462,GO:0016787,GO:0016817,GO:0016818,GO:0017076,GO:0017111,GO:0019001,GO:0030175,GO:0032153,GO:0032154,GO:0032155,GO:0032456,GO:0032549,GO:…	-	-	GTP binding. It is involved in the biological process described with small GTPase mediated signal transduction	ADP-ribosylation factor family
MusiPT_002844-T1	N	N	N	N	U	GO:0000166,GO:0001882,GO:0001883,GO:0003674,GO:0003824,GO:0003924,GO:0005488,GO:0005515,GO:0005525,GO:0005575,GO:0005622,GO:0005623,GO:0005634,GO:0005737,GO:0005829,GO:0005886,GO:0006810,GO:0008092,GO:0008150,GO:0015631,GO:0016020,GO:0016192,GO:0016197,GO:0016462,GO:0016787,GO:0016817,GO:0016818,GO:0017076,GO:0017111,GO:0019001,GO:0030175,GO:0032153,GO:0032154,GO:0032155,GO:0032456,GO:0032549,GO:…	-	-	GTP binding. It is involved in the biological process described with small GTPase mediated signal transduction	ADP-ribosylation factor family
MusiPT_002845-T1	N	N	N	N	H	GO:0003674,GO:0003824,GO:0005488,GO:0005575,GO:0005622,GO:0005623,GO:0005737,GO:0005739,GO:0005759,GO:0006725,GO:0006766,GO:0006767,GO:0006807,GO:0008144,GO:0008150,GO:0008152,GO:0008817,GO:0009235,GO:0009987,GO:0016740,GO:0016765,GO:0017144,GO:0019842,GO:0031419,GO:0031974,GO:0033013,GO:0036094,GO:0043226,GO:0043227,GO:0043229,GO:0043231,GO:0043233,GO:0044237,GO:0044281,GO:0044422,GO:0044424,GO:…	ko00860,ko01100	-	Cob(I)yrinic acid a,c-diamide adenosyltransferase, mitochondrial-like	Cobalamin adenosyltransferase
MusiPT_002846-T1	N	N	N	N	J	GO:0000226,GO:0000278,GO:0000922,GO:0001501,GO:0001503,GO:0001701,GO:0001824,GO:0001832,GO:0001833,GO:0002376,GO:0002520,GO:0003674,GO:0003676,GO:0003723,GO:0005488,GO:0005515,GO:0005575,GO:0005622,GO:0005623,GO:0005634,GO:0005654,GO:0005730,GO:0005737,GO:0005819,GO:0005829,GO:0005856,GO:0006139,GO:0006364,GO:0006396,GO:0006725,GO:0006807,GO:0006928,GO:0006935,GO:0006996,GO:0007010,GO:0007017,GO:…	ko03008	-	Shwachman-Bodian-Diamond syndrome (SBDS) protein	Shwachman-Bodian-Diamond syndrome (SBDS) protein;SBDS protein, C-terminal domain;SBDS protein, domain II
MusiPT_002847-T1	N	N	Y	Y	-	-	-	-	-	-
MusiPT_002848-T1	N	N	Y	Y	-	-	-	-	-	-
MusiPT_002849-T1	N	N	N	N	V	GO:0000278,GO:0000902,GO:0000904,GO:0001654,GO:0003674,GO:0003779,GO:0003824,GO:0004721,GO:0005488,GO:0005515,GO:0005575,GO:0005622,GO:0005623,GO:0005737,GO:0005829,GO:0005856,GO:0005886,GO:0006464,GO:0006470,GO:0006793,GO:0006796,GO:0006807,GO:0006810,GO:0006996,GO:0007010,GO:0007049,GO:0007097,GO:0007154,GO:0007267,GO:0007268,GO:0007275,GO:0007399,GO:0007409,GO:0007417,GO:0007420,GO:0007423,GO:…	ko04360,ko04810	-	phosphatase activity. It is involved in the biological process described with protein dephosphorylation	Dual specificity phosphatase, catalytic domain;DEK C terminal domain
MusiPT_002850-T1	N	N	N	N	S	-	-	-	WD40 repeats	WD domain, G-beta repeat
MusiPT_002851-T1	N	N	N	N	-	-	-	-	-	-
MusiPT_002852-T1	N	N	N	N	-	-	-	-	-	Protein of unknown function (DUF2462)
MusiPT_002853-T1	N	N	N	N	K	-	-	-	HIT zinc finger	HIT zinc finger
MusiPT_002854-T1	N	N	N	N	G	GO:0000323,GO:0001775,GO:0002252,GO:0002263,GO:0002274,GO:0002275,GO:0002283,GO:0002366,GO:0002376,GO:0002443,GO:0002444,GO:0002446,GO:0003674,GO:0003824,GO:0004553,GO:0004566,GO:0005102,GO:0005488,GO:0005515,GO:0005575,GO:0005576,GO:0005615,GO:0005622,GO:0005623,GO:0005737,GO:0005764,GO:0005766,GO:0005773,GO:0005775,GO:0005975,GO:0006022,GO:0006026,GO:0006027,GO:0006082,GO:0006807,GO:0006810,GO:…	ko00040,ko00531,ko00860,ko00944,ko00983,ko01100,ko01110,ko04142	-	Plays an important role in the degradation of dermatan and keratan sulfates	Glycosyl hydrolases family 2, TIM barrel domain;Glycosyl hydrolases family 2, sugar binding domain
MusiPT_002856-T1	N	N	N	N	OW	-	-	-	Putative peptidoglycan binding domain	Putative peptidoglycan binding domain
MusiPT_002857-T1	N	N	N	N	O	GO:0000003,GO:0000139,GO:0000902,GO:0000904,GO:0001501,GO:0001503,GO:0001525,GO:0001541,GO:0001558,GO:0001568,GO:0001655,GO:0001666,GO:0001704,GO:0001706,GO:0001763,GO:0001775,GO:0001822,GO:0001838,GO:0001935,GO:0001944,GO:0001952,GO:0001953,GO:0001958,GO:0002009,GO:0002165,GO:0002218,GO:0002252,GO:0002253,GO:0002263,GO:0002274,GO:0002275,GO:0002283,GO:0002366,GO:0002376,GO:0002443,GO:0002444,GO:…	ko04668,ko04912,ko05206	-	Matrixin	Matrixin;Hemopexin
MusiPT_002858-T1	N	N	N	N	K	GO:0000976,GO:0000981,GO:0001067,GO:0001654,GO:0001932,GO:0001934,GO:0003674,GO:0003676,GO:0003677,GO:0003690,GO:0003700,GO:0005488,GO:0005515,GO:0005575,GO:0005622,GO:0005623,GO:0005634,GO:0005654,GO:0005667,GO:0006139,GO:0006351,GO:0006355,GO:0006357,GO:0006366,GO:0006725,GO:0006807,GO:0007275,GO:0007399,GO:0007423,GO:0008134,GO:0008150,GO:0008152,GO:0009058,GO:0009059,GO:0009889,GO:0009891,GO:…	ko04612,ko05152,ko05166	-	Protein heterodimerization activity	Histone-like transcription factor (CBF/NF-Y) and archaeal histone
MusiPT_002859-T1	N	N	Y	Y	-	-	-	-	-	-
MusiPT_002860-T1	Y	N	Y	Y	-	-	-	-	-	-
MusiPT_002861-T1	N	N	N	N	S	GO:0005575,GO:0005623,GO:0005886,GO:0006810,GO:0006897,GO:0006909,GO:0007154,GO:0007165,GO:0008150,GO:0009987,GO:0016020,GO:0016192,GO:0023052,GO:0044464,GO:0050789,GO:0050794,GO:0050896,GO:0051179,GO:0051234,GO:0051716,GO:0065007,GO:0071944,GO:0098657	-	-	Leucine rich repeat	Leucine rich repeat
MusiPT_002862-T1	N	N	Y	Y	-	-	-	-	-	-
MusiPT_002863-T1	N	N	N	N	-	-	-	-	-	PAN domain;Zona pellucida-like domain
MusiPT_002864-T1	N	N	N	N	U	GO:0000003,GO:0000166,GO:0000902,GO:0000904,GO:0001505,GO:0001669,GO:0001671,GO:0001775,GO:0001882,GO:0001883,GO:0002252,GO:0002263,GO:0002274,GO:0002275,GO:0002283,GO:0002366,GO:0002376,GO:0002443,GO:0002444,GO:0002446,GO:0003008,GO:0003016,GO:0003674,GO:0003824,GO:0003924,GO:0005488,GO:0005515,GO:0005525,GO:0005575,GO:0005622,GO:0005623,GO:0005737,GO:0005768,GO:0005829,GO:0005886,GO:0006464,GO:…	ko04721,ko04911	-	Rab subfamily of small GTPases	Ras family
MusiPT_002865-T1	N	N	N	N	S	GO:0005575,GO:0005622,GO:0005623,GO:0005737,GO:0005783,GO:0012505,GO:0043226,GO:0043227,GO:0043229,GO:0043231,GO:0044424,GO:0044444,GO:0044464	-	-	Arb2 domain	-
MusiPT_002866-T1	N	N	N	N	-	-	-	-	-	-
MusiPT_002867-T1	N	N	Y	Y	-	-	-	-	-	-
MusiPT_002868-T1	N	N	Y	Y	-	-	-	-	-	-
MusiPT_002869-T1	N	N	N	N	G	GO:0003674,GO:0005215,GO:0005342,GO:0005575,GO:0006810,GO:0006811,GO:0006820,GO:0008028,GO:0008150,GO:0008509,GO:0008514,GO:0015075,GO:0015318,GO:0015711,GO:0015718,GO:0015849,GO:0016020,GO:0016021,GO:0022857,GO:0031224,GO:0034220,GO:0044425,GO:0046942,GO:0046943,GO:0051179,GO:0051234,GO:0055085,GO:0071702,GO:0098656,GO:1903825,GO:1905039	-	-	It is involved in the biological process described with transmembrane transport	Major Facilitator Superfamily
MusiPT_002870-T1	N	N	N	N	G	GO:0003674,GO:0005215,GO:0005342,GO:0005575,GO:0006810,GO:0006811,GO:0006820,GO:0008028,GO:0008150,GO:0008509,GO:0008514,GO:0015075,GO:0015318,GO:0015711,GO:0015718,GO:0015849,GO:0016020,GO:0016021,GO:0022857,GO:0031224,GO:0034220,GO:0044425,GO:0046942,GO:0046943,GO:0051179,GO:0051234,GO:0055085,GO:0071702,GO:0098656,GO:1903825,GO:1905039	-	-	Major Facilitator Superfamily	-
MusiPT_002871-T1	N	N	N	N	TU	GO:0000003,GO:0000166,GO:0000228,GO:0000793,GO:0000794,GO:0000795,GO:0001505,GO:0003008,GO:0003674,GO:0005215,GO:0005488,GO:0005515,GO:0005524,GO:0005575,GO:0005622,GO:0005623,GO:0005634,GO:0005694,GO:0005737,GO:0005829,GO:0005856,GO:0005886,GO:0006810,GO:0006836,GO:0006887,GO:0006950,GO:0007154,GO:0007267,GO:0007268,GO:0007269,GO:0007275,GO:0007399,GO:0007416,GO:0007528,GO:0007610,GO:0007611,GO:…	-	-	It is involved in the biological process described with neurotransmitter secretion	Synapsin, ATP binding domain;Synapsin, N-terminal domain
MusiPT_002872-T1	N	N	N	N	O	GO:0001101,GO:0001932,GO:0001933,GO:0002009,GO:0002020,GO:0002165,GO:0002576,GO:0003674,GO:0004857,GO:0004866,GO:0005488,GO:0005515,GO:0005575,GO:0005576,GO:0005604,GO:0005615,GO:0005622,GO:0005623,GO:0005737,GO:0006810,GO:0006887,GO:0006950,GO:0007155,GO:0007162,GO:0007275,GO:0007399,GO:0007417,GO:0007419,GO:0007424,GO:0007426,GO:0007444,GO:0007472,GO:0007476,GO:0007552,GO:0007560,GO:0007568,GO:…	ko05205,ko05206	-	Metalloendopeptidase inhibitor activity	Tissue inhibitor of metalloproteinase
MusiPT_002873-T1	N	N	N	N	TU	GO:0000003,GO:0000166,GO:0000228,GO:0000793,GO:0000794,GO:0000795,GO:0001505,GO:0003008,GO:0003674,GO:0005215,GO:0005488,GO:0005515,GO:0005524,GO:0005575,GO:0005622,GO:0005623,GO:0005634,GO:0005694,GO:0005737,GO:0005829,GO:0005856,GO:0005886,GO:0006810,GO:0006836,GO:0006887,GO:0006950,GO:0007154,GO:0007267,GO:0007268,GO:0007269,GO:0007275,GO:0007399,GO:0007416,GO:0007528,GO:0007610,GO:0007611,GO:…	-	-	It is involved in the biological process described with neurotransmitter secretion	Synapsin, ATP binding domain
MusiPT_002874-T1	N	N	N	N	Y	GO:0000045,GO:0000132,GO:0000226,GO:0000278,GO:0000922,GO:0001654,GO:0001745,GO:0001751,GO:0001754,GO:0003674,GO:0005488,GO:0005515,GO:0005575,GO:0005622,GO:0005623,GO:0005634,GO:0005654,GO:0005737,GO:0005813,GO:0005815,GO:0005819,GO:0005829,GO:0005856,GO:0005886,GO:0006508,GO:0006511,GO:0006807,GO:0006914,GO:0006996,GO:0006997,GO:0006998,GO:0007010,GO:0007017,GO:0007030,GO:0007033,GO:0007049,GO:…	ko04141	-	nuclear envelope reassembly	SEP domain;UBX domain;UBA-like domain
MusiPT_002875-T1	N	N	N	N	A	GO:0003674,GO:0003676,GO:0003723,GO:0005488,GO:0005515,GO:0005575,GO:0005622,GO:0005623,GO:0005634,GO:0005730,GO:0006139,GO:0006364,GO:0006396,GO:0006725,GO:0006807,GO:0008150,GO:0008152,GO:0009987,GO:0010467,GO:0016070,GO:0016072,GO:0022613,GO:0030684,GO:0030687,GO:0031974,GO:0031981,GO:0032991,GO:0034399,GO:0034470,GO:0034641,GO:0034660,GO:0042254,GO:0042273,GO:0043170,GO:0043226,GO:0043227,GO:…	-	-	Eukaryotic rRNA processing protein EBP2	Eukaryotic rRNA processing protein EBP2
MusiPT_002876-T1	N	N	Y	Y	-	-	-	-	-	-
MusiPT_002878-T1	Y	N	N	N	T	GO:0003674,GO:0003824,GO:0004175,GO:0004252,GO:0005575,GO:0005623,GO:0005886,GO:0006508,GO:0006807,GO:0008150,GO:0008152,GO:0008233,GO:0008236,GO:0016020,GO:0016787,GO:0017171,GO:0019538,GO:0032879,GO:0043170,GO:0044238,GO:0044464,GO:0048519,GO:0050789,GO:0051046,GO:0051048,GO:0051049,GO:0051051,GO:0065007,GO:0070011,GO:0071704,GO:0071944,GO:0140096,GO:1901564	ko05164	-	Growth factor receptor domain IV	Proprotein convertase P-domain;Growth factor receptor domain IV;Subtilase family;Peptidase S8 pro-domain
MusiPT_002879-T1	N	N	N	N	-	-	-	-	-	-
MusiPT_002880-T1	N	N	N	N	-	-	-	-	-	-
MusiPT_002882-T1	N	N	N	N	-	-	-	-	-	-
MusiPT_002883-T1	Y	N	N	N	-	-	-	-	-	-
MusiPT_002884-T1	Y	N	N	N	-	-	-	-	-	-
MusiPT_002885-T1	Y	N	Y	Y	-	-	-	-	-	-
MusiPT_002886-T1	Y	N	Y	Y	-	-	-	-	-	-
MusiPT_002887-T1	N	N	N	N	-	-	-	-	-	-
MusiPT_002888-T1	N	N	N	N	-	-	-	-	-	-
MusiPT_002889-T1	N	N	N	N	-	-	-	-	-	MYND finger
MusiPT_002890-T1	N	N	N	N	U	GO:0003674,GO:0005488,GO:0005515,GO:0005575,GO:0005622,GO:0005623,GO:0005737,GO:0006873,GO:0006885,GO:0007035,GO:0007275,GO:0007424,GO:0008021,GO:0008150,GO:0008593,GO:0009653,GO:0009966,GO:0009987,GO:0010646,GO:0012505,GO:0016043,GO:0017016,GO:0017137,GO:0019725,GO:0019899,GO:0022607,GO:0023051,GO:0030003,GO:0030004,GO:0030133,GO:0030641,GO:0031267,GO:0031410,GO:0031982,GO:0032501,GO:0032502,GO:…	-	-	RAVE protein 1 C terminal	WD domain, G-beta repeat;RAVE protein 1 C terminal
MusiPT_002891-T1	N	N	N	N	I	-	-	-	CRAL/TRIO domain	CRAL/TRIO domain
MusiPT_002892-T1	N	N	N	N	I	-	-	-	CRAL/TRIO domain	CRAL/TRIO domain
MusiPT_002893-T1	N	N	N	N	U	GO:0003674,GO:0005488,GO:0005515,GO:0005575,GO:0005622,GO:0005623,GO:0005737,GO:0006873,GO:0006885,GO:0007035,GO:0007275,GO:0007424,GO:0008021,GO:0008150,GO:0008593,GO:0009653,GO:0009966,GO:0009987,GO:0010646,GO:0012505,GO:0016043,GO:0017016,GO:0017137,GO:0019725,GO:0019899,GO:0022607,GO:0023051,GO:0030003,GO:0030004,GO:0030133,GO:0030641,GO:0031267,GO:0031410,GO:0031982,GO:0032501,GO:0032502,GO:…	-	-	RAVE protein 1 C terminal	WD domain, G-beta repeat
MusiPT_002894-T1	N	N	N	N	-	-	-	-	-	-
MusiPT_002895-T1	Y	N	N	N	P	GO:0001505,GO:0003674,GO:0004888,GO:0004970,GO:0005215,GO:0005216,GO:0005230,GO:0005261,GO:0005262,GO:0005267,GO:0005272,GO:0005575,GO:0005623,GO:0005886,GO:0005887,GO:0006355,GO:0006357,GO:0006810,GO:0006811,GO:0006812,GO:0006813,GO:0006814,GO:0006816,GO:0007154,GO:0007165,GO:0007166,GO:0007215,GO:0007267,GO:0007268,GO:0007274,GO:0007275,GO:0007399,GO:0008066,GO:0008104,GO:0008150,GO:0008324,GO:…	-	-	Bacterial extracellular solute-binding proteins, family 3	Receptor family ligand binding region;Ligated ion channel L-glutamate- and glycine-binding site;Ligand-gated ion channel
MusiPT_002896-T1	N	N	Y	Y	-	-	-	-	-	-
MusiPT_002897-T1	N	N	N	N	S	GO:0003674,GO:0003823,GO:0005102,GO:0005178,GO:0005488,GO:0005515,GO:0005575,GO:0005623,GO:0005886,GO:0005887,GO:0007154,GO:0007165,GO:0007166,GO:0008150,GO:0009987,GO:0016020,GO:0016021,GO:0016043,GO:0022607,GO:0023052,GO:0031224,GO:0031226,GO:0031982,GO:0043226,GO:0043227,GO:0043933,GO:0044085,GO:0044425,GO:0044459,GO:0044464,GO:0044877,GO:0050789,GO:0050794,GO:0050839,GO:0050896,GO:0051716,GO:…	ko04011,ko04390,ko04391,ko04392	-	Tetraspanin family	Tetraspanin family
MusiPT_002898-T1	N	N	N	N	-	-	-	-	-	Domain of unknown function (DUF4781)
MusiPT_002899-T1	N	N	Y	Y	-	-	-	-	-	Zinc finger, C2H2 type
MusiPT_002900-T1	N	N	Y	Y	-	-	-	-	-	-
MusiPT_002901-T1	N	N	N	N	O	-	-	-	Peptide methionine sulfoxide	Peptide methionine sulfoxide reductase
MusiPT_002902-T1	N	N	N	N	Z	GO:0005575,GO:0005622,GO:0005623,GO:0005634,GO:0005654,GO:0005737,GO:0006508,GO:0006511,GO:0006807,GO:0008150,GO:0008152,GO:0009056,GO:0009057,GO:0009987,GO:0010498,GO:0019538,GO:0019941,GO:0030054,GO:0030163,GO:0031974,GO:0031981,GO:0043161,GO:0043170,GO:0043226,GO:0043227,GO:0043229,GO:0043231,GO:0043233,GO:0043632,GO:0044237,GO:0044238,GO:0044248,GO:0044257,GO:0044260,GO:0044265,GO:0044267,GO:…	-	-	CT11-RanBPM	Peptide methionine sulfoxide reductase;CTLH/CRA C-terminal to LisH motif domain
MusiPT_002903-T1	N	N	N	N	P	GO:0000003,GO:0001508,GO:0001666,GO:0003008,GO:0003674,GO:0005215,GO:0005216,GO:0005248,GO:0005261,GO:0005272,GO:0005575,GO:0005623,GO:0005886,GO:0005887,GO:0006810,GO:0006811,GO:0006812,GO:0006814,GO:0006950,GO:0007154,GO:0007610,GO:0007617,GO:0007618,GO:0007619,GO:0007638,GO:0008049,GO:0008150,GO:0008324,GO:0009605,GO:0009612,GO:0009628,GO:0009987,GO:0015075,GO:0015077,GO:0015081,GO:0015267,GO:…	ko04742	-	Mediates the voltage-dependent sodium ion permeability of excitable membranes	-
MusiPT_002904-T1	N	N	N	N	P	GO:0000003,GO:0001508,GO:0001666,GO:0003008,GO:0003674,GO:0005215,GO:0005216,GO:0005248,GO:0005261,GO:0005272,GO:0005575,GO:0005623,GO:0005886,GO:0005887,GO:0006810,GO:0006811,GO:0006812,GO:0006814,GO:0006950,GO:0007154,GO:0007610,GO:0007617,GO:0007618,GO:0007619,GO:0007638,GO:0008049,GO:0008150,GO:0008324,GO:0009605,GO:0009612,GO:0009628,GO:0009987,GO:0015075,GO:0015077,GO:0015081,GO:0015267,GO:…	ko04742	-	Mediates the voltage-dependent sodium ion permeability of excitable membranes	Cytoplasmic domain of voltage-gated Na+ ion channel;Ion transport protein;Sodium ion transport-associated
MusiPT_002905-T1	N	N	N	N	-	-	-	-	-	-
MusiPT_002906-T1	Y	N	Y	Y	O	-	-	-	Fungal-type cellulose-binding domain	Glycosyl hydrolase family 45
MusiPT_002907-T1	N	N	N	N	S	-	-	-	7 transmembrane receptor (rhodopsin family)	7 transmembrane receptor (rhodopsin family)
MusiPT_002908-T1	N	N	N	N	-	-	-	-	-	-
MusiPT_002909-T1	N	N	N	N	O	-	-	-	Ubiquitin homologues	Ubiquitin family
MusiPT_002910-T1	N	N	N	N	-	-	-	-	-	-
MusiPT_002911-T1	N	N	N	N	S	GO:0003674,GO:0005488,GO:0005575,GO:0005576,GO:0005623,GO:0007275,GO:0007399,GO:0008150,GO:0009987,GO:0010720,GO:0012505,GO:0016020,GO:0020037,GO:0022008,GO:0030154,GO:0032501,GO:0032502,GO:0044464,GO:0045595,GO:0045597,GO:0045664,GO:0045666,GO:0046906,GO:0048037,GO:0048518,GO:0048522,GO:0048699,GO:0048731,GO:0048856,GO:0048869,GO:0050767,GO:0050769,GO:0050789,GO:0050793,GO:0050794,GO:0051094,GO:…	-	-	Belongs to the cytochrome b5 family	Cytochrome b5-like Heme/Steroid binding domain
MusiPT_002912-T1	N	N	N	N	T	GO:0000003,GO:0000082,GO:0000166,GO:0000278,GO:0000768,GO:0000902,GO:0000904,GO:0001101,GO:0001558,GO:0001662,GO:0002119,GO:0002164,GO:0002209,GO:0002237,GO:0002376,GO:0003006,GO:0003008,GO:0003009,GO:0003012,GO:0003674,GO:0003824,GO:0004672,GO:0004674,GO:0004711,GO:0004712,GO:0005488,GO:0005515,GO:0005524,GO:0005575,GO:0005622,GO:0005623,GO:0005634,GO:0005654,GO:0005737,GO:0005739,GO:0005740,GO:…	ko01521,ko01522,ko04012,ko04066,ko04140,ko04150,ko04151,ko04152,ko04211,ko04212,ko04213,ko04350,ko04371,ko04666,ko04714,ko04910,ko04931,ko05165,ko05200,ko05205,ko05210,ko05212,ko05221,ko05224,ko05225,ko05226,ko05231	-	protein serine threonine kinase activity. It is involved in the biological process described with protein phosphorylation	Protein kinase C terminal domain;Protein kinase domain
MusiPT_002913-T1	N	N	N	N	S	-	-	-	MFS_1 like family	MFS_1 like family
MusiPT_002914-T1	N	N	N	N	E	GO:0000902,GO:0007275,GO:0007399,GO:0008150,GO:0009653,GO:0009987,GO:0016043,GO:0022008,GO:0030030,GO:0030154,GO:0030182,GO:0031175,GO:0032501,GO:0032502,GO:0032989,GO:0032990,GO:0048468,GO:0048666,GO:0048699,GO:0048731,GO:0048812,GO:0048856,GO:0048858,GO:0048869,GO:0071840,GO:0120036,GO:0120039	ko00430,ko00460,ko00480,ko00590,ko01100	-	gamma-glutamyltransferase activity. It is involved in the biological process described with glutathione metabolic process	Gamma-glutamyltranspeptidase
MusiPT_002915-T1	N	N	N	N	E	GO:0000902,GO:0007275,GO:0007399,GO:0008150,GO:0009653,GO:0009987,GO:0016043,GO:0022008,GO:0030030,GO:0030154,GO:0030182,GO:0031175,GO:0032501,GO:0032502,GO:0032989,GO:0032990,GO:0048468,GO:0048666,GO:0048699,GO:0048731,GO:0048812,GO:0048856,GO:0048858,GO:0048869,GO:0071840,GO:0120036,GO:0120039	ko00430,ko00460,ko00480,ko00590,ko01100	-	gamma-glutamyltransferase activity. It is involved in the biological process described with glutathione metabolic process	Gamma-glutamyltranspeptidase
MusiPT_002916-T1	N	N	N	N	K	GO:0003674,GO:0003682,GO:0005488,GO:0005575,GO:0005622,GO:0005623,GO:0005634,GO:0006355,GO:0006357,GO:0008150,GO:0009889,GO:0010468,GO:0010556,GO:0019219,GO:0019222,GO:0031323,GO:0031326,GO:0043226,GO:0043227,GO:0043229,GO:0043231,GO:0044424,GO:0044464,GO:0050789,GO:0050794,GO:0051171,GO:0051252,GO:0060255,GO:0065007,GO:0080090,GO:1903506,GO:2000112,GO:2001141	ko05202	-	DNA-binding nuclear phosphoprotein p8	DNA-binding nuclear phosphoprotein p8
MusiPT_002917-T1	N	N	Y	Y	-	-	-	-	-	-
MusiPT_002918-T1	N	N	N	N	S	GO:0000003,GO:0000902,GO:0000904,GO:0003002,GO:0003006,GO:0003674,GO:0003774,GO:0003777,GO:0003824,GO:0005102,GO:0005488,GO:0005515,GO:0005575,GO:0005622,GO:0005623,GO:0005634,GO:0005737,GO:0005739,GO:0005768,GO:0005769,GO:0005886,GO:0006355,GO:0006357,GO:0006464,GO:0006486,GO:0006493,GO:0006605,GO:0006807,GO:0006810,GO:0006836,GO:0006886,GO:0006928,GO:0006996,GO:0007005,GO:0007017,GO:0007018,GO:…	ko01100,ko04727	-	Kinesin associated protein	Kinesin associated protein;HAP1 N-terminal conserved region
MusiPT_002919-T1	N	N	Y	Y	-	-	-	-	-	-
MusiPT_002920-T1	N	N	N	N	S	-	-	-	HAP1 N-terminal conserved region	HAP1 N-terminal conserved region
MusiPT_002921-T1	Y	N	N	N	-	-	-	-	-	BTB/POZ domain
MusiPT_002922-T1	N	N	N	N	-	-	-	-	-	C2H2-type zinc finger;BEN domain;Zinc finger, C2H2 type
MusiPT_002923-T1	N	N	N	N	T	GO:0000003,GO:0000272,GO:0000407,GO:0000902,GO:0000904,GO:0001558,GO:0001894,GO:0002119,GO:0002164,GO:0002165,GO:0003006,GO:0003008,GO:0003674,GO:0003824,GO:0004672,GO:0004674,GO:0005488,GO:0005515,GO:0005575,GO:0005622,GO:0005623,GO:0005737,GO:0005975,GO:0005976,GO:0005977,GO:0005980,GO:0005981,GO:0006073,GO:0006091,GO:0006109,GO:0006112,GO:0006464,GO:0006468,GO:0006793,GO:0006796,GO:0006807,GO:…	ko04136,ko04137,ko04138,ko04139,ko04140,ko04150,ko04152,ko04211,ko04212	-	It is involved in the biological process described with protein phosphorylation	Protein kinase domain;Domain of unknown function (DUF3543)
MusiPT_002924-T1	N	N	N	N	S	GO:0001775,GO:0002252,GO:0002263,GO:0002274,GO:0002275,GO:0002283,GO:0002366,GO:0002376,GO:0002443,GO:0002444,GO:0002446,GO:0003674,GO:0005488,GO:0005543,GO:0005546,GO:0005575,GO:0005622,GO:0005623,GO:0005737,GO:0005886,GO:0006810,GO:0006887,GO:0006955,GO:0008150,GO:0008289,GO:0009987,GO:0012505,GO:0012506,GO:0016020,GO:0016192,GO:0030141,GO:0030425,GO:0030659,GO:0030667,GO:0031090,GO:0031410,GO:…	-	-	It is involved in the biological process described with signal transduction	PDZ domain;FERM central domain
MusiPT_002925-T1	N	N	Y	Y	-	-	-	-	-	-
MusiPT_002926-T1	N	N	N	N	-	-	-	-	-	Low-density lipoprotein receptor domain class A
MusiPT_002927-T1	N	N	N	N	-	-	-	-	-	-
MusiPT_002928-T1	N	N	Y	Y	-	-	-	-	-	-
MusiPT_002929-T1	N	N	N	N	P	GO:0001654,GO:0001736,GO:0001738,GO:0001745,GO:0001751,GO:0001752,GO:0001754,GO:0002009,GO:0003674,GO:0005215,GO:0005326,GO:0005328,GO:0005575,GO:0005623,GO:0005886,GO:0005887,GO:0006810,GO:0006811,GO:0006812,GO:0006814,GO:0006836,GO:0007163,GO:0007164,GO:0007275,GO:0007399,GO:0007423,GO:0007464,GO:0008150,GO:0008324,GO:0009653,GO:0009887,GO:0009888,GO:0009987,GO:0015075,GO:0015077,GO:0015081,GO:…	-	-	Neurotransmitter sodium symporter activity. It is involved in the biological process described with neurotransmitter transport	Sodium:neurotransmitter symporter family
MusiPT_002930-T1	N	N	N	N	-	-	-	-	-	-
MusiPT_002931-T1	N	N	N	N	C	GO:0000313,GO:0003674,GO:0003824,GO:0003924,GO:0005575,GO:0005622,GO:0005623,GO:0005737,GO:0005739,GO:0005740,GO:0005743,GO:0005759,GO:0005761,GO:0005840,GO:0006417,GO:0008150,GO:0009889,GO:0010468,GO:0010556,GO:0010608,GO:0016020,GO:0016462,GO:0016787,GO:0016817,GO:0016818,GO:0017111,GO:0019222,GO:0019866,GO:0022613,GO:0031090,GO:0031323,GO:0031326,GO:0031966,GO:0031967,GO:0031974,GO:0031975,GO:…	-	-	Plays a role in the regulation of the mitochondrial ribosome assembly and of translational activity. Displays mitochondrial GTPase activity	50S ribosome-binding GTPase
MusiPT_002932-T1	N	N	N	N	O	GO:0000003,GO:0000132,GO:0000226,GO:0000278,GO:0001708,GO:0001709,GO:0001932,GO:0001933,GO:0002119,GO:0002164,GO:0003002,GO:0003006,GO:0003008,GO:0003674,GO:0004857,GO:0004860,GO:0005488,GO:0005515,GO:0005575,GO:0005576,GO:0005622,GO:0005623,GO:0005634,GO:0005737,GO:0005938,GO:0006457,GO:0006469,GO:0006611,GO:0006810,GO:0006886,GO:0006913,GO:0006950,GO:0006996,GO:0007010,GO:0007017,GO:0007049,GO:…	ko04011,ko04013,ko04110,ko04114,ko04151,ko04212,ko04390,ko04391,ko04722,ko05161,ko05169,ko05203	-	Belongs to the 14-3-3 family	14-3-3 protein
MusiPT_002933-T1	N	N	N	N	-	-	-	-	-	-
MusiPT_002934-T1	N	N	N	N	K	GO:0000375,GO:0000377,GO:0000398,GO:0003674,GO:0003676,GO:0003677,GO:0005488,GO:0005515,GO:0005575,GO:0005622,GO:0005623,GO:0005634,GO:0005654,GO:0005737,GO:0006139,GO:0006351,GO:0006355,GO:0006366,GO:0006396,GO:0006397,GO:0006725,GO:0006807,GO:0006950,GO:0006952,GO:0007275,GO:0007399,GO:0008150,GO:0008152,GO:0008283,GO:0008380,GO:0009058,GO:0009059,GO:0009301,GO:0009605,GO:0009607,GO:0009617,GO:…	-	-	Acts as a mediator between the cap-binding complex (CBC) and RNA-mediated gene silencing (RNAi). Involved in innate immunity via the short interfering RNAs (siRNAs) processing machinery by restricting the viral RNA production. Also involved microRNA (miRNA)-mediated silencing by contributing to the stability and delivery of primary miRNA transcripts to the primary miRNA processing complex	Arsenite-resistance protein 2;SERRATE/Ars2, N-terminal domain
MusiPT_002935-T1	N	N	N	N	S	GO:0003674,GO:0005488,GO:0005515,GO:0005575,GO:0005622,GO:0005623,GO:0005737,GO:0005768,GO:0005770,GO:0008150,GO:0009894,GO:0010008,GO:0010506,GO:0012505,GO:0016020,GO:0019222,GO:0031090,GO:0031323,GO:0031329,GO:0031410,GO:0031902,GO:0031982,GO:0032991,GO:0035658,GO:0043226,GO:0043227,GO:0043229,GO:0044422,GO:0044424,GO:0044433,GO:0044440,GO:0044444,GO:0044446,GO:0044464,GO:0050789,GO:0050794,GO:…	-	-	Colon cancer-associated protein Mic1-like	Colon cancer-associated protein Mic1-like
MusiPT_002936-T1	N	N	N	N	I	GO:0000003,GO:0001667,GO:0001885,GO:0001941,GO:0002009,GO:0002064,GO:0002065,GO:0002066,GO:0002165,GO:0003002,GO:0003006,GO:0003007,GO:0003158,GO:0003674,GO:0003824,GO:0005102,GO:0005488,GO:0005515,GO:0005575,GO:0005623,GO:0005886,GO:0005887,GO:0005911,GO:0005918,GO:0006810,GO:0006897,GO:0006928,GO:0007043,GO:0007155,GO:0007158,GO:0007275,GO:0007276,GO:0007281,GO:0007283,GO:0007292,GO:0007297,GO:…	ko04514	-	Carboxylesterase family	Carboxylesterase family
MusiPT_002937-T1	N	N	N	N	S	-	ko00140	-	Sulfotransferase domain	Sulfotransferase domain
MusiPT_002938-T1	N	N	N	N	-	-	-	-	-	7 transmembrane receptor (rhodopsin family)
MusiPT_002939-T1	N	N	Y	Y	-	-	-	-	-	-
MusiPT_002940-T1	Y	N	N	N	-	-	-	-	-	7 transmembrane receptor (rhodopsin family)
MusiPT_002941-T1	Y	N	N	N	-	-	-	-	-	7 transmembrane receptor (rhodopsin family)
MusiPT_002942-T1	N	N	N	N	-	-	-	-	-	-
MusiPT_002943-T1	N	N	N	N	-	-	-	-	-	THAP domain
MusiPT_002944-T1	N	N	N	N	T	GO:0000003,GO:0000132,GO:0000226,GO:0000278,GO:0000902,GO:0000904,GO:0001525,GO:0001558,GO:0001568,GO:0001569,GO:0001654,GO:0001655,GO:0001664,GO:0001667,GO:0001725,GO:0001736,GO:0001738,GO:0001745,GO:0001756,GO:0001763,GO:0001764,GO:0001822,GO:0001837,GO:0001838,GO:0001839,GO:0001840,GO:0001841,GO:0001843,GO:0001932,GO:0001934,GO:0001942,GO:0001944,GO:0001947,GO:0002009,GO:0002011,GO:0002064,GO:…	ko04310	-	It is involved in the biological process described with multicellular organismal development	Strabismus protein;short chain dehydrogenase
MusiPT_002945-T1	N	N	N	N	L	GO:0000175,GO:0003674,GO:0003824,GO:0004518,GO:0004527,GO:0004532,GO:0004540,GO:0005575,GO:0005622,GO:0005623,GO:0005634,GO:0005730,GO:0005737,GO:0005739,GO:0005740,GO:0005758,GO:0005759,GO:0005912,GO:0005924,GO:0005925,GO:0006139,GO:0006725,GO:0006753,GO:0006793,GO:0006796,GO:0006807,GO:0008150,GO:0008152,GO:0008408,GO:0008946,GO:0009117,GO:0009987,GO:0016070,GO:0016787,GO:0016788,GO:0016796,GO:…	ko03008	-	nucleic acid binding	Exonuclease
MusiPT_002946-T1	N	N	N	N	L	-	ko04142	-	transmembrane transport	Major Facilitator Superfamily
MusiPT_002947-T1	N	N	N	N	T	GO:0000003,GO:0000902,GO:0000904,GO:0001667,GO:0002009,GO:0002064,GO:0002065,GO:0002066,GO:0002218,GO:0002220,GO:0002221,GO:0002252,GO:0002253,GO:0002376,GO:0002429,GO:0002682,GO:0002684,GO:0002697,GO:0002752,GO:0002757,GO:0002758,GO:0002764,GO:0002768,GO:0002831,GO:0003006,GO:0003401,GO:0003674,GO:0004888,GO:0005030,GO:0005488,GO:0005575,GO:0005623,GO:0005886,GO:0006928,GO:0006935,GO:0006950,GO:…	-	-	It is involved in the biological process described with signal transduction	Leucine rich repeat;TIR domain;BspA type Leucine rich repeat region (6 copies)
MusiPT_002949-T1	Y	N	N	N	-	-	-	-	-	-
MusiPT_002950-T1	N	N	N	N	-	-	-	-	-	-
MusiPT_002951-T1	N	N	N	N	O	GO:0001775,GO:0003674,GO:0003756,GO:0003824,GO:0005488,GO:0005509,GO:0005575,GO:0005576,GO:0005615,GO:0005622,GO:0005623,GO:0005737,GO:0005783,GO:0005788,GO:0005789,GO:0005790,GO:0005793,GO:0005829,GO:0005886,GO:0006457,GO:0006464,GO:0006807,GO:0006810,GO:0006897,GO:0006909,GO:0006950,GO:0006986,GO:0007154,GO:0007155,GO:0007165,GO:0007596,GO:0007599,GO:0008150,GO:0008152,GO:0009611,GO:0009987,GO:…	ko04141	-	Belongs to the protein disulfide isomerase family	Thioredoxin
MusiPT_002952-T1	N	N	N	N	A	GO:0000375,GO:0000377,GO:0000381,GO:0000398,GO:0003674,GO:0003678,GO:0003724,GO:0003824,GO:0004003,GO:0004004,GO:0004386,GO:0005575,GO:0005622,GO:0005623,GO:0005634,GO:0005654,GO:0005682,GO:0005730,GO:0005737,GO:0005829,GO:0006139,GO:0006259,GO:0006281,GO:0006304,GO:0006307,GO:0006396,GO:0006397,GO:0006725,GO:0006807,GO:0006950,GO:0006974,GO:0006996,GO:0008026,GO:0008094,GO:0008150,GO:0008152,GO:…	-	-	nucleic acid binding	N-terminal helicase PWI domain;Sec63 Brl domain;Helicase conserved C-terminal domain;DEAD/DEAH box helicase
MusiPT_002953-T1	N	N	N	N	U	GO:0000902,GO:0000904,GO:0001501,GO:0001775,GO:0002252,GO:0002263,GO:0002274,GO:0002275,GO:0002283,GO:0002366,GO:0002376,GO:0002443,GO:0002444,GO:0002446,GO:0002520,GO:0005575,GO:0005622,GO:0005623,GO:0005737,GO:0005783,GO:0005886,GO:0006810,GO:0006887,GO:0006950,GO:0006955,GO:0006996,GO:0007275,GO:0007596,GO:0007599,GO:0008150,GO:0009611,GO:0009653,GO:0009987,GO:0010256,GO:0012505,GO:0012506,GO:…	-	-	PH domain associated with Beige/BEACH	Beige/BEACH domain;Neurobeachin beta propeller domain;PH domain associated with Beige/BEACH;Domain of unknown function (DUF4800);WD domain, G-beta repeat
MusiPT_002954-T1	N	N	Y	Y	S	GO:0003674,GO:0005198,GO:0005214,GO:0005575,GO:0005576,GO:0007275,GO:0008010,GO:0008150,GO:0031012,GO:0032501,GO:0032502,GO:0040003,GO:0042302,GO:0042335,GO:0044421,GO:0048856	-	-	Structural constituent of cuticle	Insect cuticle protein
MusiPT_002955-T1	N	N	Y	Y	O	-	-	-	pupal cuticle protein	Insect cuticle protein
MusiPT_002956-T1	N	N	N	N	S	GO:0003674,GO:0005198,GO:0005214,GO:0005575,GO:0005576,GO:0007275,GO:0008010,GO:0008150,GO:0031012,GO:0032501,GO:0032502,GO:0040003,GO:0042302,GO:0042335,GO:0044421,GO:0048856	-	-	Cuticular protein RR-2 family	Insect cuticle protein
MusiPT_002957-T1	N	N	N	N	-	-	-	-	-	-
MusiPT_002958-T1	N	N	N	N	-	-	-	-	-	-
MusiPT_002959-T1	N	N	N	N	-	-	-	-	-	-
MusiPT_002960-T1	N	N	N	N	-	-	-	-	-	Insect cuticle protein
MusiPT_002961-T1	N	N	N	N	-	-	-	-	-	Insect cuticle protein
MusiPT_002962-T1	Y	N	Y	Y	-	-	-	-	-	-
MusiPT_002963-T1	Y	N	Y	Y	-	-	-	-	-	-
MusiPT_002964-T1	Y	N	N	N	S	GO:0003674,GO:0005198,GO:0005214,GO:0005575,GO:0005576,GO:0007275,GO:0008010,GO:0008150,GO:0031012,GO:0032501,GO:0032502,GO:0040003,GO:0042302,GO:0042335,GO:0044421,GO:0048856	-	-	Structural constituent of cuticle	Insect cuticle protein
MusiPT_002965-T1	N	N	N	N	S	GO:0003674,GO:0005198,GO:0005214,GO:0005575,GO:0005576,GO:0007275,GO:0008010,GO:0008150,GO:0031012,GO:0032501,GO:0032502,GO:0040003,GO:0042302,GO:0042335,GO:0044421,GO:0048856	-	-	Insect cuticle protein	Insect cuticle protein
MusiPT_002966-T1	Y	N	N	N	-	-	-	-	-	-
MusiPT_002967-T1	Y	N	N	N	S	GO:0003674,GO:0005198,GO:0005214,GO:0005575,GO:0005576,GO:0007275,GO:0008010,GO:0008150,GO:0031012,GO:0032501,GO:0032502,GO:0040003,GO:0042302,GO:0042335,GO:0044421,GO:0048856	-	-	Insect cuticle protein	Insect cuticle protein
MusiPT_002968-T1	N	N	Y	Y	S	GO:0003674,GO:0005198,GO:0005214,GO:0005575,GO:0005576,GO:0007275,GO:0008010,GO:0008150,GO:0031012,GO:0032501,GO:0032502,GO:0040003,GO:0042302,GO:0042335,GO:0044421,GO:0048856	-	-	Insect cuticle protein	Insect cuticle protein
MusiPT_002969-T1	N	N	N	N	S	-	-	-	Domain of unknown function (DUF4800)	Domain of unknown function (DUF4800)
MusiPT_002970-T1	N	N	Y	Y	-	-	-	-	-	-
MusiPT_002971-T1	N	N	N	N	Z	GO:0001775,GO:0002376,GO:0003674,GO:0005102,GO:0005125,GO:0005488,GO:0005515,GO:0005575,GO:0005576,GO:0005615,GO:0005622,GO:0005623,GO:0005634,GO:0005635,GO:0005737,GO:0005829,GO:0007154,GO:0007165,GO:0007166,GO:0007275,GO:0007399,GO:0008150,GO:0008283,GO:0009966,GO:0009987,GO:0010033,GO:0010469,GO:0010564,GO:0010646,GO:0010720,GO:0010975,GO:0010976,GO:0012505,GO:0016020,GO:0019221,GO:0022008,GO:…	-	-	syntaxin binding	Myosin-like coiled-coil protein
MusiPT_002972-T1	N	N	N	N	-	-	-	-	-	-
MusiPT_002973-T1	N	N	N	N	-	-	-	-	-	-
MusiPT_002974-T1	N	N	N	N	-	-	-	-	-	Putative GRINL1B complex locus protein 2
MusiPT_002975-T1	N	N	N	N	P	GO:0000041,GO:0000139,GO:0000323,GO:0002376,GO:0002790,GO:0002791,GO:0002793,GO:0003674,GO:0005215,GO:0005385,GO:0005488,GO:0005515,GO:0005575,GO:0005622,GO:0005623,GO:0005737,GO:0005764,GO:0005765,GO:0005768,GO:0005770,GO:0005773,GO:0005774,GO:0005794,GO:0005886,GO:0005887,GO:0006810,GO:0006811,GO:0006812,GO:0006829,GO:0006873,GO:0006875,GO:0006882,GO:0006950,GO:0006952,GO:0006955,GO:0007154,GO:…	-	-	Cation efflux family	Cation efflux family
MusiPT_002976-T1	N	N	N	N	-	-	-	-	-	HEC/Ndc80p family
MusiPT_002977-T1	N	N	N	N	S	GO:0003674,GO:0005488,GO:0005575,GO:0005576,GO:0005615,GO:0005623,GO:0007275,GO:0007399,GO:0007416,GO:0008150,GO:0009987,GO:0016043,GO:0022607,GO:0030424,GO:0032501,GO:0032502,GO:0033267,GO:0042995,GO:0043005,GO:0043083,GO:0043195,GO:0043679,GO:0044085,GO:0044306,GO:0044421,GO:0044456,GO:0044463,GO:0044464,GO:0045202,GO:0048731,GO:0048856,GO:0050808,GO:0071840,GO:0097367,GO:0097458,GO:0098793,GO:…	-	-	Chitin-binding domain type 2	Chitin binding Peritrophin-A domain
MusiPT_002978-T1	N	N	Y	Y	J	GO:0000184,GO:0000956,GO:0003674,GO:0003676,GO:0003723,GO:0003729,GO:0003747,GO:0005488,GO:0005575,GO:0005622,GO:0005623,GO:0005737,GO:0005829,GO:0006139,GO:0006401,GO:0006402,GO:0006412,GO:0006415,GO:0006417,GO:0006449,GO:0006464,GO:0006479,GO:0006518,GO:0006725,GO:0006807,GO:0007154,GO:0007165,GO:0007166,GO:0007224,GO:0008079,GO:0008135,GO:0008150,GO:0008152,GO:0008213,GO:0009056,GO:0009057,GO:…	ko03015	-	Eukaryotic peptide chain release factor subunit	-
MusiPT_002979-T1	N	N	N	N	S	GO:0000122,GO:0001101,GO:0001701,GO:0003674,GO:0004857,GO:0005488,GO:0005515,GO:0005575,GO:0005622,GO:0005623,GO:0005634,GO:0005654,GO:0005737,GO:0005829,GO:0005975,GO:0005996,GO:0006006,GO:0006355,GO:0006357,GO:0006464,GO:0006629,GO:0006807,GO:0006950,GO:0007275,GO:0008150,GO:0008152,GO:0008361,GO:0009269,GO:0009414,GO:0009415,GO:0009628,GO:0009719,GO:0009725,GO:0009790,GO:0009792,GO:0009889,GO:…	-	-	WD and tetratricopeptide repeats	WD domain, G-beta repeat
MusiPT_002980-T1	N	N	N	N	S	GO:0000122,GO:0001101,GO:0001701,GO:0003674,GO:0004857,GO:0005488,GO:0005515,GO:0005575,GO:0005622,GO:0005623,GO:0005634,GO:0005654,GO:0005737,GO:0005829,GO:0005975,GO:0005996,GO:0006006,GO:0006355,GO:0006357,GO:0006464,GO:0006629,GO:0006807,GO:0006950,GO:0007275,GO:0008150,GO:0008152,GO:0008361,GO:0009269,GO:0009414,GO:0009415,GO:0009628,GO:0009719,GO:0009725,GO:0009790,GO:0009792,GO:0009889,GO:…	-	-	WD40 repeats	-
MusiPT_002981-T1	N	N	N	N	T	-	-	-	Fz domain	Fz domain;Low-density lipoprotein receptor domain class A
MusiPT_002982-T1	N	N	Y	Y	-	-	-	-	-	-
MusiPT_002983-T1	N	N	Y	Y	-	-	-	-	-	-
MusiPT_002984-T1	N	N	Y	Y	-	-	-	-	-	-
MusiPT_002985-T1	N	N	N	N	S	GO:0000003,GO:0002028,GO:0003674,GO:0005215,GO:0005216,GO:0005248,GO:0005261,GO:0005272,GO:0005575,GO:0005623,GO:0005886,GO:0005887,GO:0006810,GO:0006811,GO:0006812,GO:0006814,GO:0006950,GO:0007610,GO:0007617,GO:0007618,GO:0007619,GO:0008049,GO:0008150,GO:0008324,GO:0009266,GO:0009408,GO:0009628,GO:0009987,GO:0010959,GO:0015075,GO:0015077,GO:0015081,GO:0015267,GO:0015318,GO:0015672,GO:0016020,GO:…	-	-	Na+ channel auxiliary subunit TipE	Na+ channel auxiliary subunit TipE
MusiPT_002986-T1	N	N	N	N	S	GO:0002028,GO:0003674,GO:0005575,GO:0008150,GO:0010959,GO:0016020,GO:0016021,GO:0016247,GO:0017080,GO:0031224,GO:0032879,GO:0043269,GO:0044425,GO:0050789,GO:0051049,GO:0065007,GO:0065009,GO:0098772	-	-	sodium channel regulator activity	-
MusiPT_002987-T1	N	N	N	N	S	GO:0002028,GO:0003674,GO:0005575,GO:0008150,GO:0010959,GO:0016020,GO:0016021,GO:0016247,GO:0017080,GO:0031224,GO:0032879,GO:0043269,GO:0044425,GO:0050789,GO:0051049,GO:0065007,GO:0065009,GO:0098772	-	-	sodium channel regulator activity	-
MusiPT_002988-T1	N	N	N	N	S	GO:0000902,GO:0001655,GO:0001822,GO:0003008,GO:0003352,GO:0005575,GO:0005622,GO:0005623,GO:0005737,GO:0005829,GO:0006996,GO:0007275,GO:0007368,GO:0007389,GO:0008150,GO:0009653,GO:0009799,GO:0009855,GO:0009887,GO:0009987,GO:0016043,GO:0022607,GO:0030030,GO:0030031,GO:0032501,GO:0032502,GO:0032879,GO:0032886,GO:0032989,GO:0032990,GO:0044085,GO:0044424,GO:0044444,GO:0044458,GO:0044464,GO:0044782,GO:…	-	-	Protein of unknown function (DUF2870)	Cilia- and flagella-associated protein 298
MusiPT_002989-T1	N	N	N	N	S	-	-	-	Domain of unknown function (DUF4782)	VAD1 Analog of StAR-related lipid transfer domain;GRAM domain;7tm Chemosensory receptor
MusiPT_002990-T1	N	N	N	N	S	-	-	-	Fibronectin type 3 domain	-
MusiPT_002991-T1	N	N	N	N	-	-	-	-	-	-
MusiPT_002992-T1	N	N	N	N	T	GO:0002119,GO:0002164,GO:0003674,GO:0003824,GO:0004672,GO:0005575,GO:0005622,GO:0005623,GO:0005634,GO:0005654,GO:0005737,GO:0005829,GO:0006139,GO:0006364,GO:0006396,GO:0006464,GO:0006468,GO:0006725,GO:0006793,GO:0006796,GO:0006807,GO:0007088,GO:0007275,GO:0007346,GO:0007399,GO:0008150,GO:0008152,GO:0008284,GO:0009791,GO:0009893,GO:0009987,GO:0010467,GO:0010468,GO:0010564,GO:0010604,GO:0010628,GO:…	ko03008	-	protein serine threonine kinase activity. It is involved in the biological process described with protein phosphorylation	RIO1 family;Rio2, N-terminal
MusiPT_002993-T1	N	N	N	N	Z	GO:0001505,GO:0001726,GO:0003008,GO:0003674,GO:0003779,GO:0005102,GO:0005154,GO:0005198,GO:0005200,GO:0005488,GO:0005515,GO:0005543,GO:0005546,GO:0005547,GO:0005575,GO:0005622,GO:0005623,GO:0005634,GO:0005737,GO:0005794,GO:0005829,GO:0005856,GO:0005886,GO:0005905,GO:0005938,GO:0006810,GO:0006836,GO:0006839,GO:0006886,GO:0006897,GO:0006898,GO:0006915,GO:0006919,GO:0006996,GO:0007005,GO:0007006,GO:…	ko05016	-	I/LWEQ domain	I/LWEQ domain;ANTH domain
MusiPT_002994-T1	N	N	N	N	O	-	-	-	Ubiquitin homologues	Ubiquitin family
MusiPT_002995-T1	N	N	N	N	J	GO:0000313,GO:0000314,GO:0003674,GO:0003735,GO:0005198,GO:0005575,GO:0005622,GO:0005623,GO:0005737,GO:0005739,GO:0005740,GO:0005743,GO:0005759,GO:0005761,GO:0005763,GO:0005840,GO:0006412,GO:0006414,GO:0006415,GO:0006518,GO:0006807,GO:0006915,GO:0008150,GO:0008152,GO:0008219,GO:0009058,GO:0009059,GO:0009987,GO:0010467,GO:0012501,GO:0015935,GO:0016020,GO:0016043,GO:0019538,GO:0019866,GO:0022411,GO:…	-	-	Structural constituent of ribosome. It is involved in the biological process described with translation	Mitochondrial 28S ribosomal protein S30 (PDCD9)
MusiPT_002996-T1	N	N	N	N	T	GO:0003674,GO:0003824,GO:0004672,GO:0004674,GO:0005575,GO:0005622,GO:0005623,GO:0005634,GO:0005737,GO:0006464,GO:0006468,GO:0006793,GO:0006796,GO:0006807,GO:0007154,GO:0007165,GO:0008150,GO:0008152,GO:0009987,GO:0016301,GO:0016310,GO:0016740,GO:0016772,GO:0016773,GO:0019538,GO:0023052,GO:0035556,GO:0036211,GO:0043170,GO:0043226,GO:0043227,GO:0043229,GO:0043231,GO:0043412,GO:0044237,GO:0044238,GO:…	-	-	Protein tyrosine kinase	Protein kinase domain
MusiPT_002997-T1	N	N	N	N	-	-	-	-	-	-
MusiPT_002998-T1	N	N	N	N	P	GO:0003674,GO:0005215,GO:0006810,GO:0006811,GO:0006812,GO:0008150,GO:0008324,GO:0008519,GO:0015075,GO:0015101,GO:0015199,GO:0015651,GO:0015695,GO:0015696,GO:0015697,GO:0015838,GO:0022857,GO:0034220,GO:0051179,GO:0051234,GO:0055085,GO:0071702,GO:0071705,GO:0072337,GO:0072349,GO:0072488,GO:0098655	ko04727	-	Belongs to the sodium neurotransmitter symporter (SNF) (TC 2.A.22) family	Sodium:neurotransmitter symporter family
MusiPT_002999-T1	N	N	N	N	A	GO:0000003,GO:0000469,GO:0000478,GO:0002119,GO:0002164,GO:0003006,GO:0003674,GO:0003676,GO:0003723,GO:0003729,GO:0003824,GO:0004386,GO:0005488,GO:0005575,GO:0005622,GO:0005623,GO:0005634,GO:0005654,GO:0005694,GO:0005730,GO:0005737,GO:0006139,GO:0006364,GO:0006396,GO:0006725,GO:0006807,GO:0007275,GO:0007548,GO:0008150,GO:0008152,GO:0008406,GO:0009791,GO:0009987,GO:0010467,GO:0016070,GO:0016072,GO:…	-	-	Nucleic acid binding	RNA recognition motif. (a.k.a. RRM, RBD, or RNP domain)
MusiPT_003000-T1	N	N	N	N	A	GO:0000003,GO:0000469,GO:0000478,GO:0002119,GO:0002164,GO:0003006,GO:0003674,GO:0003676,GO:0003723,GO:0003729,GO:0003824,GO:0004386,GO:0005488,GO:0005575,GO:0005622,GO:0005623,GO:0005634,GO:0005654,GO:0005694,GO:0005730,GO:0005737,GO:0006139,GO:0006364,GO:0006396,GO:0006725,GO:0006807,GO:0007275,GO:0007548,GO:0008150,GO:0008152,GO:0008406,GO:0009791,GO:0009987,GO:0010467,GO:0016070,GO:0016072,GO:…	-	-	Nucleic acid binding	RNA recognition motif. (a.k.a. RRM, RBD, or RNP domain)
MusiPT_003001-T1	N	N	N	N	-	-	-	-	-	-
MusiPT_003002-T1	N	N	Y	Y	-	-	-	-	-	-
MusiPT_003003-T1	N	N	N	N	-	-	-	-	-	Ecdysteroid kinase-like family
MusiPT_003004-T1	N	N	N	N	T	GO:0003008,GO:0005575,GO:0005623,GO:0005886,GO:0005887,GO:0007600,GO:0007606,GO:0007610,GO:0008150,GO:0009636,GO:0009987,GO:0010033,GO:0016020,GO:0016021,GO:0016043,GO:0030534,GO:0031224,GO:0031226,GO:0032501,GO:0042221,GO:0042493,GO:0044425,GO:0044459,GO:0044464,GO:0045471,GO:0046677,GO:0048149,GO:0050808,GO:0050877,GO:0050896,GO:0071840,GO:0071944,GO:0097305,GO:1901700	-	-	Immunoglobulin C-2 Type	Immunoglobulin domain
MusiPT_003005-T1	N	N	Y	N	T	GO:0003008,GO:0005575,GO:0005623,GO:0005886,GO:0005887,GO:0007600,GO:0007606,GO:0007610,GO:0008150,GO:0009636,GO:0009987,GO:0010033,GO:0016020,GO:0016021,GO:0016043,GO:0030534,GO:0031224,GO:0031226,GO:0032501,GO:0042221,GO:0042493,GO:0044425,GO:0044459,GO:0044464,GO:0045471,GO:0046677,GO:0048149,GO:0050808,GO:0050877,GO:0050896,GO:0071840,GO:0071944,GO:0097305,GO:1901700	-	-	Immunoglobulin domain	-
MusiPT_003006-T1	N	N	Y	Y	-	-	-	-	-	-
MusiPT_003007-T1	N	N	Y	Y	-	-	-	-	-	-
MusiPT_003008-T1	N	N	N	N	T	GO:0003008,GO:0005575,GO:0005623,GO:0005886,GO:0005887,GO:0007600,GO:0007606,GO:0007610,GO:0008150,GO:0009636,GO:0009987,GO:0010033,GO:0016020,GO:0016021,GO:0016043,GO:0030534,GO:0031224,GO:0031226,GO:0032501,GO:0042221,GO:0042493,GO:0044425,GO:0044459,GO:0044464,GO:0045471,GO:0046677,GO:0048149,GO:0050808,GO:0050877,GO:0050896,GO:0071840,GO:0071944,GO:0097305,GO:1901700	-	-	Immunoglobulin domain	Immunoglobulin I-set domain;Immunoglobulin domain
MusiPT_003009-T1	N	N	Y	Y	-	-	-	-	-	-
MusiPT_003010-T1	N	N	N	N	-	-	-	-	-	-
MusiPT_003011-T1	N	N	N	N	-	-	-	-	-	Eukaryotic cytochrome b561
MusiPT_003012-T1	N	N	N	N	C	GO:0000166,GO:0001101,GO:0001889,GO:0002237,GO:0003674,GO:0003824,GO:0004029,GO:0004030,GO:0005488,GO:0005515,GO:0005575,GO:0005622,GO:0005623,GO:0005634,GO:0005654,GO:0005737,GO:0005739,GO:0005759,GO:0005975,GO:0006066,GO:0006067,GO:0006069,GO:0006081,GO:0006082,GO:0006090,GO:0006091,GO:0006117,GO:0006950,GO:0007275,GO:0008150,GO:0008152,GO:0008774,GO:0009055,GO:0009605,GO:0009607,GO:0009617,GO:…	ko00010,ko00053,ko00071,ko00280,ko00310,ko00330,ko00340,ko00380,ko00410,ko00561,ko00620,ko00625,ko00830,ko00903,ko00981,ko01100,ko01110,ko01120,ko01130	-	oxidoreductase activity, acting on the aldehyde or oxo group of donors, NAD or NADP as acceptor. It is involved in the biological process described with oxidation-reduction process	Aldehyde dehydrogenase family
MusiPT_003013-T1	N	N	N	N	U	GO:0000003,GO:0000149,GO:0000166,GO:0001671,GO:0001775,GO:0001882,GO:0001883,GO:0001944,GO:0002064,GO:0002065,GO:0002066,GO:0002252,GO:0002263,GO:0002274,GO:0002275,GO:0002283,GO:0002366,GO:0002376,GO:0002443,GO:0002444,GO:0002446,GO:0003006,GO:0003674,GO:0003824,GO:0003924,GO:0005102,GO:0005215,GO:0005488,GO:0005515,GO:0005525,GO:0005575,GO:0005576,GO:0005615,GO:0005622,GO:0005623,GO:0005737,GO:…	ko04144,ko04152	-	GTP binding. It is involved in the biological process described with protein transport	Ras family
MusiPT_003014-T1	N	N	N	N	H	GO:0000323,GO:0001775,GO:0002252,GO:0002263,GO:0002274,GO:0002275,GO:0002283,GO:0002366,GO:0002376,GO:0002443,GO:0002444,GO:0002446,GO:0003674,GO:0003824,GO:0004516,GO:0005575,GO:0005576,GO:0005622,GO:0005623,GO:0005737,GO:0005764,GO:0005766,GO:0005773,GO:0005775,GO:0005829,GO:0006139,GO:0006725,GO:0006732,GO:0006733,GO:0006753,GO:0006793,GO:0006796,GO:0006807,GO:0006810,GO:0006887,GO:0006950,GO:…	ko00760,ko01100	-	activity. It is involved in the biological process described with	Nicotinate phosphoribosyltransferase (NAPRTase) N-terminal domain;Nicotinate phosphoribosyltransferase C-terminal domain;Nicotinate phosphoribosyltransferase (NAPRTase) family
MusiPT_003015-T1	N	N	N	N	S	GO:0001654,GO:0003008,GO:0003674,GO:0005488,GO:0005515,GO:0005575,GO:0005622,GO:0005623,GO:0005634,GO:0007275,GO:0007423,GO:0007600,GO:0007605,GO:0007610,GO:0007626,GO:0008134,GO:0008150,GO:0009653,GO:0009790,GO:0009887,GO:0032182,GO:0032183,GO:0032184,GO:0032501,GO:0032502,GO:0042471,GO:0042472,GO:0043226,GO:0043227,GO:0043229,GO:0043231,GO:0043583,GO:0044424,GO:0044464,GO:0048513,GO:0048562,GO:…	-	-	Sine oculis-binding protein	Sine oculis-binding protein
MusiPT_003016-T1	Y	N	N	N	EPT	-	-	-	Ligand-gated ion channel	Ligand-gated ion channel
MusiPT_003017-T1	N	N	N	N	O	GO:0007155,GO:0007157,GO:0008150,GO:0022610,GO:0098609,GO:0098742	-	-	Immunoglobulin	Immunoglobulin V-set domain
MusiPT_003018-T1	N	N	N	N	S	GO:0007155,GO:0007157,GO:0008150,GO:0022610,GO:0098609,GO:0098742	-	-	Beat protein	-
MusiPT_003019-T1	N	N	N	N	-	-	-	-	-	-
MusiPT_003020-T1	N	N	N	N	S	-	-	-	Autism susceptibility gene 2 protein	-
MusiPT_003021-T1	N	N	Y	Y	-	-	-	-	-	-
MusiPT_003022-T1	N	N	N	N	S	-	-	-	Autism susceptibility gene 2 protein	Collagen triple helix repeat (20 copies)
MusiPT_003023-T1	N	N	N	N	G	GO:0001530,GO:0001871,GO:0001872,GO:0002218,GO:0002220,GO:0002221,GO:0002238,GO:0002252,GO:0002253,GO:0002376,GO:0002429,GO:0002682,GO:0002684,GO:0002752,GO:0002757,GO:0002758,GO:0002764,GO:0002768,GO:0003674,GO:0005488,GO:0005575,GO:0005576,GO:0005623,GO:0006950,GO:0006952,GO:0007154,GO:0007165,GO:0007166,GO:0008150,GO:0008289,GO:0008329,GO:0009593,GO:0009595,GO:0009605,GO:0009607,GO:0009615,GO:…	ko04624	CBM39,GH16	Hydrolase activity, hydrolyzing O-glycosyl compounds. It is involved in the biological process described with carbohydrate metabolic process	Carbohydrate binding domain (family 32)
MusiPT_003024-T1	N	N	N	N	-	-	-	-	-	-
MusiPT_003025-T1	N	N	N	N	I	GO:0001505,GO:0003674,GO:0005215,GO:0005326,GO:0005575,GO:0005622,GO:0005623,GO:0005634,GO:0005654,GO:0005737,GO:0005739,GO:0005740,GO:0005741,GO:0005886,GO:0006576,GO:0006629,GO:0006644,GO:0006650,GO:0006656,GO:0006793,GO:0006796,GO:0006807,GO:0006810,GO:0006811,GO:0006812,GO:0006836,GO:0008150,GO:0008152,GO:0008324,GO:0008519,GO:0008610,GO:0008654,GO:0009056,GO:0009058,GO:0009308,GO:0009310,GO:…	ko05231	-	Plasma-membrane choline transporter	Plasma-membrane choline transporter
MusiPT_003026-T1	N	N	N	N	K	GO:0000122,GO:0000976,GO:0000977,GO:0000978,GO:0000981,GO:0000982,GO:0000987,GO:0001012,GO:0001047,GO:0001067,GO:0001078,GO:0001158,GO:0001227,GO:0001228,GO:0001678,GO:0001708,GO:0002119,GO:0002164,GO:0002791,GO:0003674,GO:0003676,GO:0003677,GO:0003690,GO:0003700,GO:0003712,GO:0003713,GO:0005488,GO:0005575,GO:0005622,GO:0005623,GO:0005634,GO:0005654,GO:0005737,GO:0005829,GO:0006139,GO:0006351,GO:…	-	-	Zinc ion binding. It is involved in the biological process described with regulation of transcription, DNA-templated	Zinc finger, C2HC type
MusiPT_003027-T1	N	N	N	N	Q	GO:0000041,GO:0003674,GO:0003824,GO:0004322,GO:0005575,GO:0005623,GO:0005886,GO:0005887,GO:0006810,GO:0006811,GO:0006812,GO:0006826,GO:0006873,GO:0006875,GO:0006879,GO:0008150,GO:0008152,GO:0009897,GO:0009986,GO:0009987,GO:0016020,GO:0016021,GO:0016491,GO:0016722,GO:0016724,GO:0019725,GO:0030001,GO:0030003,GO:0031224,GO:0031226,GO:0031233,GO:0032991,GO:0033212,GO:0033215,GO:0033573,GO:0042592,GO:…	-	-	It is involved in the biological process described with oxidation-reduction process	Multicopper oxidase
MusiPT_003028-T1	N	N	Y	Y	-	-	-	-	-	-
MusiPT_003029-T1	N	N	N	N	-	-	-	-	-	Protein aurora borealis N-terminus
MusiPT_003030-T1	Y	N	Y	Y	I	GO:0003674,GO:0003824,GO:0004771,GO:0004806,GO:0005575,GO:0005576,GO:0005615,GO:0005622,GO:0005623,GO:0005737,GO:0005783,GO:0005788,GO:0005811,GO:0005829,GO:0006066,GO:0006082,GO:0006139,GO:0006163,GO:0006464,GO:0006486,GO:0006629,GO:0006631,GO:0006637,GO:0006638,GO:0006639,GO:0006690,GO:0006692,GO:0006693,GO:0006694,GO:0006695,GO:0006725,GO:0006732,GO:0006753,GO:0006790,GO:0006793,GO:0006796,GO:…	ko00564,ko00983,ko01100,ko04725	CE10	Esterase FE4-like	Carboxylesterase family
MusiPT_003031-T1	N	N	N	N	T	GO:0000003,GO:0000902,GO:0000904,GO:0001525,GO:0001554,GO:0001568,GO:0001655,GO:0001656,GO:0001657,GO:0001667,GO:0001764,GO:0001822,GO:0001823,GO:0001932,GO:0001934,GO:0001944,GO:0001959,GO:0001960,GO:0002009,GO:0002040,GO:0002042,GO:0003002,GO:0003006,GO:0003007,GO:0003148,GO:0003151,GO:0003156,GO:0003170,GO:0003176,GO:0003177,GO:0003179,GO:0003180,GO:0003184,GO:0003197,GO:0003203,GO:0003205,GO:…	ko04360	-	Roundabout	Immunoglobulin domain;Immunoglobulin I-set domain
MusiPT_003032-T1	N	N	N	N	T	GO:0000003,GO:0000902,GO:0000904,GO:0001525,GO:0001554,GO:0001568,GO:0001655,GO:0001656,GO:0001657,GO:0001667,GO:0001708,GO:0001764,GO:0001822,GO:0001823,GO:0001932,GO:0001934,GO:0001944,GO:0001959,GO:0001960,GO:0002009,GO:0002040,GO:0002042,GO:0003002,GO:0003006,GO:0003007,GO:0003148,GO:0003151,GO:0003156,GO:0003170,GO:0003176,GO:0003177,GO:0003179,GO:0003180,GO:0003184,GO:0003197,GO:0003203,GO:…	ko04360	-	Immunoglobulin C-2 Type	Fibronectin type III domain;Immunoglobulin I-set domain;Immunoglobulin domain
MusiPT_003033-T1	N	N	Y	Y	-	-	-	-	-	-
MusiPT_003034-T1	N	N	N	N	S	-	ko00061,ko00333,ko00780,ko01040,ko01100,ko01130,ko01212	-	Belongs to the short-chain dehydrogenases reductases (SDR) family	short chain dehydrogenase
MusiPT_003035-T1	N	N	N	N	EG	GO:0005575,GO:0005622,GO:0005623,GO:0005737,GO:0005794,GO:0012505,GO:0043226,GO:0043227,GO:0043229,GO:0043231,GO:0044424,GO:0044444,GO:0044464	-	-	Solute carrier family 35 member E1	Triose-phosphate Transporter family
MusiPT_003036-T1	N	N	N	N	BK	GO:0000003,GO:0000018,GO:0000166,GO:0000228,GO:0000578,GO:0000781,GO:0000784,GO:0000785,GO:0000790,GO:0000792,GO:0001672,GO:0001936,GO:0001938,GO:0003002,GO:0003006,GO:0003007,GO:0003241,GO:0003245,GO:0003247,GO:0003674,GO:0003682,GO:0003712,GO:0003714,GO:0003824,GO:0003950,GO:0003956,GO:0004407,GO:0005488,GO:0005515,GO:0005575,GO:0005622,GO:0005623,GO:0005634,GO:0005635,GO:0005643,GO:0005654,GO:…	ko04714,ko05230	-	Sir2 family	Sir2 family
MusiPT_003037-T1	N	N	N	N	G	GO:0000122,GO:0000166,GO:0000988,GO:0000989,GO:0001076,GO:0001191,GO:0001558,GO:0003674,GO:0003824,GO:0005488,GO:0005515,GO:0005575,GO:0005622,GO:0005623,GO:0005634,GO:0005654,GO:0005737,GO:0005829,GO:0005886,GO:0005975,GO:0005984,GO:0005985,GO:0005986,GO:0005996,GO:0006000,GO:0006002,GO:0006006,GO:0006094,GO:0006109,GO:0006110,GO:0006111,GO:0006140,GO:0006355,GO:0006357,GO:0006793,GO:0006796,GO:…	ko00010,ko00030,ko00051,ko00680,ko00710,ko01100,ko01110,ko01120,ko01130,ko01200,ko04152,ko04910	-	Belongs to the FBPase class 1 family	Fructose-1-6-bisphosphatase, N-terminal domain;Fructose-1-6-bisphosphatase, C-terminal domain
MusiPT_003038-T1	N	N	N	N	-	GO:0006950,GO:0008150,GO:0009611,GO:0042060,GO:0050896	-	-	-	-
MusiPT_003039-T1	N	N	N	N	-	-	-	-	-	-
MusiPT_003040-T1	N	N	N	N	-	-	-	-	-	Ataxin-2 C-terminal region
MusiPT_003041-T1	N	N	Y	Y	-	-	-	-	-	-
MusiPT_003042-T1	N	N	N	N	T	GO:0000003,GO:0001932,GO:0001933,GO:0001952,GO:0001954,GO:0003006,GO:0003674,GO:0003824,GO:0004721,GO:0004722,GO:0004723,GO:0005488,GO:0005515,GO:0005575,GO:0005622,GO:0005623,GO:0005634,GO:0005730,GO:0005737,GO:0005739,GO:0005829,GO:0006325,GO:0006355,GO:0006464,GO:0006469,GO:0006470,GO:0006793,GO:0006796,GO:0006807,GO:0006915,GO:0006996,GO:0007154,GO:0007165,GO:0007275,GO:0007530,GO:0007548,GO:…	-	-	Catalytic activity	Protein phosphatase 2C
MusiPT_003043-T1	N	N	N	N	S	-	-	-	Protein of unknown function (DUF3128)	Protein of unknown function (DUF3128)
MusiPT_003044-T1	N	N	N	N	J	GO:0003674,GO:0003676,GO:0003723,GO:0003729,GO:0005488,GO:0097159,GO:1901363	-	-	Belongs to the class I-like SAM-binding methyltransferase superfamily. RNA M5U methyltransferase family	tRNA (Uracil-5-)-methyltransferase
MusiPT_003045-T1	N	N	N	N	J	GO:0000278,GO:0003674,GO:0003676,GO:0003723,GO:0003746,GO:0003824,GO:0003924,GO:0005488,GO:0005575,GO:0005622,GO:0005623,GO:0005737,GO:0005739,GO:0005740,GO:0005743,GO:0005759,GO:0006412,GO:0006414,GO:0006518,GO:0006807,GO:0006996,GO:0007030,GO:0007049,GO:0008135,GO:0008150,GO:0008152,GO:0008283,GO:0009058,GO:0009059,GO:0009295,GO:0009636,GO:0009987,GO:0010033,GO:0010256,GO:0010467,GO:0016020,GO:…	-	-	This protein promotes the GTP-dependent binding of aminoacyl-tRNA to the A-site of ribosomes during protein biosynthesis	Elongation factor Tu C-terminal domain;Elongation factor Tu domain 2;Elongation factor Tu GTP binding domain
MusiPT_003046-T1	N	N	N	N	S	GO:0000313,GO:0000315,GO:0005575,GO:0005622,GO:0005623,GO:0005737,GO:0005739,GO:0005740,GO:0005743,GO:0005759,GO:0005761,GO:0005762,GO:0005840,GO:0006417,GO:0006996,GO:0008150,GO:0009889,GO:0009891,GO:0009893,GO:0009987,GO:0010468,GO:0010556,GO:0010557,GO:0010604,GO:0010608,GO:0010628,GO:0015934,GO:0016020,GO:0016043,GO:0019222,GO:0019866,GO:0022607,GO:0022613,GO:0022618,GO:0031090,GO:0031323,GO:…	ko04146	-	Belongs to the peroxisomal membrane protein PXMP2 4 family	Mpv17 / PMP22 family
MusiPT_003047-T1	N	N	N	N	G	GO:0001666,GO:0003002,GO:0003674,GO:0005215,GO:0005575,GO:0005623,GO:0005886,GO:0006810,GO:0006811,GO:0006820,GO:0006950,GO:0007275,GO:0007389,GO:0007444,GO:0007447,GO:0007450,GO:0008150,GO:0009628,GO:0009888,GO:0009953,GO:0016020,GO:0016021,GO:0022857,GO:0031224,GO:0032501,GO:0032502,GO:0035220,GO:0035222,GO:0035295,GO:0036293,GO:0044425,GO:0044464,GO:0048190,GO:0048513,GO:0048731,GO:0048856,GO:…	ko04142	-	It is involved in the biological process described with transmembrane transport	Major Facilitator Superfamily
MusiPT_003048-T1	N	N	N	N	-	-	-	-	-	-
MusiPT_003049-T1	N	N	N	N	-	-	-	-	-	MIF4G domain;Ataxin-2 C-terminal region
MusiPT_003050-T1	N	N	N	N	J	GO:0000184,GO:0000956,GO:0002181,GO:0003674,GO:0003676,GO:0003723,GO:0003735,GO:0005198,GO:0005488,GO:0005515,GO:0005575,GO:0005622,GO:0005623,GO:0005737,GO:0005829,GO:0005840,GO:0006139,GO:0006401,GO:0006402,GO:0006412,GO:0006413,GO:0006518,GO:0006605,GO:0006612,GO:0006613,GO:0006614,GO:0006725,GO:0006807,GO:0006810,GO:0006886,GO:0008104,GO:0008150,GO:0008152,GO:0009056,GO:0009057,GO:0009058,GO:…	ko03010	-	Binds to the 23S rRNA	Ribosomal protein L37e
MusiPT_003051-T1	N	N	N	N	I	GO:0001558,GO:0002237,GO:0003674,GO:0005488,GO:0005515,GO:0005575,GO:0005576,GO:0005615,GO:0005622,GO:0005623,GO:0005634,GO:0005737,GO:0006082,GO:0006508,GO:0006511,GO:0006629,GO:0006631,GO:0006644,GO:0006690,GO:0006692,GO:0006693,GO:0006793,GO:0006796,GO:0006807,GO:0006914,GO:0006950,GO:0006952,GO:0006954,GO:0007154,GO:0007165,GO:0007275,GO:0007399,GO:0008047,GO:0008150,GO:0008152,GO:0009056,GO:…	ko04141	-	PFU (PLAA family ubiquitin binding)	PFU (PLAA family ubiquitin binding);WD domain, G-beta repeat;PUL domain
MusiPT_003052-T1	N	N	N	N	A	GO:0000245,GO:0000350,GO:0000375,GO:0000377,GO:0000389,GO:0000393,GO:0000398,GO:0000974,GO:0003674,GO:0003676,GO:0003723,GO:0005488,GO:0005575,GO:0005622,GO:0005623,GO:0005634,GO:0005654,GO:0005681,GO:0006139,GO:0006259,GO:0006281,GO:0006283,GO:0006289,GO:0006376,GO:0006396,GO:0006397,GO:0006725,GO:0006807,GO:0006950,GO:0006974,GO:0008150,GO:0008152,GO:0008380,GO:0009987,GO:0010467,GO:0016043,GO:…	ko03040	-	pre-mRNA-splicing factor ISY1	Isy1-like splicing family
MusiPT_003053-T1	N	N	N	N	A	GO:0000122,GO:0000375,GO:0000377,GO:0000380,GO:0000381,GO:0000398,GO:0000956,GO:0001837,GO:0003674,GO:0003676,GO:0003682,GO:0003712,GO:0003713,GO:0003723,GO:0003724,GO:0003729,GO:0003730,GO:0003824,GO:0004004,GO:0004386,GO:0005102,GO:0005488,GO:0005515,GO:0005516,GO:0005575,GO:0005622,GO:0005623,GO:0005634,GO:0005654,GO:0005681,GO:0005730,GO:0005737,GO:0006139,GO:0006351,GO:0006355,GO:0006357,GO:…	ko03040,ko05202,ko05205	-	Belongs to the DEAD box helicase family	DEAD/DEAH box helicase
MusiPT_003054-T1	N	N	N	N	A	GO:0000122,GO:0000375,GO:0000377,GO:0000380,GO:0000381,GO:0000398,GO:0000956,GO:0001837,GO:0003674,GO:0003676,GO:0003682,GO:0003712,GO:0003713,GO:0003723,GO:0003724,GO:0003729,GO:0003730,GO:0003824,GO:0004004,GO:0004386,GO:0005102,GO:0005488,GO:0005515,GO:0005516,GO:0005575,GO:0005622,GO:0005623,GO:0005634,GO:0005654,GO:0005681,GO:0005730,GO:0005737,GO:0006139,GO:0006351,GO:0006355,GO:0006357,GO:…	ko03040,ko05202,ko05205	-	helicase superfamily c-terminal domain	Helicase conserved C-terminal domain
MusiPT_003055-T1	N	N	N	N	F	-	ko00900,ko01100,ko01110,ko04146	-	Phosphomevalonate kinase	Phosphomevalonate kinase
MusiPT_003056-T1	N	N	N	N	S	GO:0000151,GO:0000932,GO:0003674,GO:0005488,GO:0005515,GO:0005575,GO:0005622,GO:0005623,GO:0005737,GO:0005829,GO:0006464,GO:0006508,GO:0006511,GO:0006807,GO:0007275,GO:0007399,GO:0008150,GO:0008152,GO:0009056,GO:0009057,GO:0009987,GO:0010498,GO:0019005,GO:0019222,GO:0019538,GO:0019899,GO:0019941,GO:0022008,GO:0030154,GO:0030162,GO:0030163,GO:0031461,GO:0031625,GO:0032501,GO:0032502,GO:0032991,GO:…	-	-	PHR domain	PHR domain;BTB/POZ domain;BTB And C-terminal Kelch
MusiPT_003057-T1	N	N	N	N	J	GO:0000028,GO:0002181,GO:0003674,GO:0003735,GO:0005198,GO:0005575,GO:0005622,GO:0005623,GO:0005737,GO:0005829,GO:0005840,GO:0006412,GO:0006518,GO:0006807,GO:0006996,GO:0008150,GO:0008152,GO:0009058,GO:0009059,GO:0009987,GO:0010467,GO:0015935,GO:0016043,GO:0019538,GO:0022607,GO:0022613,GO:0022618,GO:0022626,GO:0022627,GO:0032991,GO:0034622,GO:0034641,GO:0034645,GO:0042254,GO:0042255,GO:0042274,GO:…	ko03010	-	Structural constituent of ribosome. It is involved in the biological process described with translation	Ribosomal S17
MusiPT_003058-T1	N	N	N	N	O	GO:0000122,GO:0000228,GO:0000278,GO:0000785,GO:0000790,GO:0000976,GO:0000977,GO:0000978,GO:0000987,GO:0001012,GO:0001067,GO:0003674,GO:0003676,GO:0003677,GO:0003682,GO:0003690,GO:0003824,GO:0004843,GO:0005488,GO:0005515,GO:0005575,GO:0005622,GO:0005623,GO:0005634,GO:0005654,GO:0005694,GO:0005737,GO:0006139,GO:0006259,GO:0006281,GO:0006325,GO:0006355,GO:0006357,GO:0006464,GO:0006508,GO:0006725,GO:…	-	-	Ubiquitin carboxyl-terminal hydrolase	Zn-finger in ubiquitin-hydrolases and other protein;Ubiquitin carboxyl-terminal hydrolase
MusiPT_003059-T1	N	N	N	N	K	GO:0000003,GO:0000228,GO:0000785,GO:0000790,GO:0000902,GO:0000904,GO:0000976,GO:0000977,GO:0000978,GO:0000981,GO:0000987,GO:0001012,GO:0001067,GO:0001228,GO:0001539,GO:0001675,GO:0001838,GO:0001841,GO:0001843,GO:0002009,GO:0002064,GO:0002065,GO:0002066,GO:0002067,GO:0002068,GO:0002069,GO:0002070,GO:0002071,GO:0002376,GO:0002791,GO:0003006,GO:0003008,GO:0003309,GO:0003323,GO:0003341,GO:0003351,GO:…	-	-	RFX DNA-binding domain	RFX DNA-binding domain
MusiPT_003060-T1	N	N	N	N	-	-	-	-	-	Leucine Rich repeat;Tetratricopeptide repeat;Ankyrin repeats (3 copies)
MusiPT_003061-T1	N	N	N	N	S	GO:0003674,GO:0005488,GO:0005515,GO:0005575,GO:0005622,GO:0005623,GO:0005634,GO:0005737,GO:0005739,GO:0005783,GO:0005789,GO:0005829,GO:0012505,GO:0016020,GO:0016021,GO:0030176,GO:0031224,GO:0031227,GO:0031984,GO:0032991,GO:0042175,GO:0043226,GO:0043227,GO:0043229,GO:0043231,GO:0044422,GO:0044424,GO:0044425,GO:0044432,GO:0044444,GO:0044446,GO:0044464,GO:0072546,GO:0098796,GO:0098827	-	-	Uncharacterised protein family (UPF0172)	Uncharacterised protein family (UPF0172)
MusiPT_003062-T1	N	N	N	N	J	GO:0000018,GO:0000175,GO:0000176,GO:0000177,GO:0000178,GO:0000288,GO:0000291,GO:0000459,GO:0000460,GO:0000466,GO:0000467,GO:0000469,GO:0000785,GO:0000956,GO:0001775,GO:0002164,GO:0002200,GO:0002204,GO:0002208,GO:0002250,GO:0002252,GO:0002263,GO:0002285,GO:0002312,GO:0002366,GO:0002376,GO:0002377,GO:0002381,GO:0002440,GO:0002443,GO:0002449,GO:0002460,GO:0002520,GO:0002562,GO:0002637,GO:0002639,GO:…	ko03018	-	KH domain	-
MusiPT_003063-T1	N	N	N	N	Z	GO:0000003,GO:0000075,GO:0000086,GO:0000132,GO:0000226,GO:0000235,GO:0000278,GO:0000280,GO:0000775,GO:0000776,GO:0000902,GO:0000904,GO:0000922,GO:0001501,GO:0001558,GO:0001654,GO:0001667,GO:0001675,GO:0001709,GO:0001736,GO:0001738,GO:0001745,GO:0001751,GO:0001754,GO:0001764,GO:0001894,GO:0001895,GO:0001932,GO:0001933,GO:0001959,GO:0001961,GO:0002009,GO:0002064,GO:0002065,GO:0002066,GO:0002376,GO:…	ko00565,ko01100	-	Positively regulates the activity of the minus-end directed microtubule motor protein dynein. May enhance dynein- mediated microtubule sliding by targeting dynein to the microtubule plus end. Required for several dynein- and microtubule-dependent processes	WD domain, G-beta repeat
MusiPT_003064-T1	N	N	N	N	-	-	-	-	-	Domain of unknown function (DUF4518)
MusiPT_003065-T1	N	N	N	N	PT	GO:0001964,GO:0003008,GO:0003674,GO:0005215,GO:0005216,GO:0005261,GO:0005262,GO:0005575,GO:0005622,GO:0005623,GO:0005737,GO:0005886,GO:0005887,GO:0005929,GO:0006810,GO:0006811,GO:0006812,GO:0006816,GO:0006950,GO:0006970,GO:0006972,GO:0007600,GO:0007605,GO:0007606,GO:0007608,GO:0007610,GO:0007611,GO:0007612,GO:0007626,GO:0007628,GO:0007635,GO:0008150,GO:0008306,GO:0008324,GO:0008344,GO:0008355,GO:…	ko04961,ko04970,ko04978	-	Belongs to the transient receptor (TC 1.A.4) family	Ion transport protein
MusiPT_003067-T1	N	N	N	N	-	-	-	-	-	Domain of unknown function (DUF4200)
MusiPT_003068-T1	N	N	N	N	-	-	-	-	-	-
MusiPT_003069-T1	N	N	N	N	S	GO:0000226,GO:0000922,GO:0005575,GO:0005622,GO:0005623,GO:0005737,GO:0005813,GO:0005814,GO:0005815,GO:0005819,GO:0005856,GO:0005929,GO:0006810,GO:0006903,GO:0006996,GO:0007010,GO:0007017,GO:0008150,GO:0009987,GO:0015630,GO:0016043,GO:0016192,GO:0022607,GO:0030030,GO:0030031,GO:0034453,GO:0034454,GO:0036064,GO:0042995,GO:0043226,GO:0043228,GO:0043229,GO:0043232,GO:0044085,GO:0044422,GO:0044424,GO:…	-	-	CEP19-like protein	CEP19-like protein
MusiPT_003070-T1	N	N	N	N	S	-	-	-	Protein of unknown function (DUF3105)	Protein of unknown function (DUF3105)
MusiPT_003071-T1	N	N	N	N	C	GO:0001505,GO:0003008,GO:0003674,GO:0003824,GO:0004029,GO:0004043,GO:0005575,GO:0005622,GO:0005623,GO:0005737,GO:0005739,GO:0005759,GO:0005829,GO:0006081,GO:0006082,GO:0006520,GO:0006553,GO:0006554,GO:0006576,GO:0006807,GO:0007600,GO:0007605,GO:0008150,GO:0008152,GO:0008802,GO:0009056,GO:0009063,GO:0009066,GO:0009068,GO:0009308,GO:0009310,GO:0009987,GO:0016054,GO:0016491,GO:0016620,GO:0016903,GO:…	ko00010,ko00053,ko00071,ko00260,ko00280,ko00310,ko00330,ko00340,ko00380,ko00410,ko00561,ko00620,ko01100,ko01110,ko01120,ko01130	-	Oxidoreductase activity, acting on the aldehyde or oxo group of donors, NAD or NADP as acceptor. It is involved in the biological process described with oxidation-reduction process	Aldehyde dehydrogenase family
MusiPT_003072-T1	N	N	N	N	P	-	-	-	Selenium binding	56kDa selenium binding protein (SBP56)
MusiPT_003073-T1	N	N	N	N	-	-	-	-	-	-
MusiPT_003074-T1	N	N	N	N	O	GO:0003674,GO:0003824,GO:0004175,GO:0004222,GO:0005575,GO:0005622,GO:0005623,GO:0005737,GO:0005739,GO:0005740,GO:0005758,GO:0006508,GO:0006518,GO:0006807,GO:0008150,GO:0008152,GO:0008233,GO:0008237,GO:0009987,GO:0016787,GO:0019538,GO:0031967,GO:0031970,GO:0031974,GO:0031975,GO:0034641,GO:0043170,GO:0043226,GO:0043227,GO:0043229,GO:0043231,GO:0043233,GO:0043603,GO:0044237,GO:0044238,GO:0044422,GO:…	ko05231	-	Peptidase family M3	Sugar (and other) transporter
MusiPT_003075-T1	N	N	N	N	-	-	-	-	-	Sodium:solute symporter family
MusiPT_003076-T1	N	N	Y	Y	-	-	-	-	-	Zinc-finger of C2H2 type;Zinc finger, C2H2 type
MusiPT_003077-T1	N	N	N	N	J	GO:0003674,GO:0003824,GO:0003924,GO:0005488,GO:0006139,GO:0006163,GO:0006725,GO:0006753,GO:0006793,GO:0006796,GO:0006807,GO:0006996,GO:0008150,GO:0008152,GO:0009116,GO:0009117,GO:0009119,GO:0009141,GO:0009144,GO:0009150,GO:0009199,GO:0009205,GO:0009259,GO:0009987,GO:0016043,GO:0016462,GO:0016787,GO:0016817,GO:0016818,GO:0017111,GO:0019637,GO:0019693,GO:0022607,GO:0022613,GO:0022618,GO:0034622,GO:…	ko03008	-	GTPase activity	Elongation factor Tu domain 2;Elongation factor Tu GTP binding domain
MusiPT_003078-T1	N	N	N	N	-	GO:0003674,GO:0005198,GO:0005214,GO:0005575,GO:0005576,GO:0007275,GO:0008150,GO:0032501,GO:0032502,GO:0040003,GO:0042302,GO:0042335,GO:0048856	-	-	-	-
MusiPT_003079-T1	N	N	Y	Y	-	-	-	-	-	-
MusiPT_003080-T1	N	N	N	N	S	GO:0000003,GO:0001654,GO:0001736,GO:0001738,GO:0001745,GO:0002009,GO:0002064,GO:0002065,GO:0002066,GO:0002165,GO:0003002,GO:0003006,GO:0003674,GO:0005102,GO:0005154,GO:0005488,GO:0005515,GO:0005575,GO:0005576,GO:0007162,GO:0007163,GO:0007164,GO:0007275,GO:0007276,GO:0007281,GO:0007292,GO:0007389,GO:0007399,GO:0007423,GO:0007444,GO:0007455,GO:0007472,GO:0007474,GO:0007476,GO:0007482,GO:0007552,GO:…	ko04013,ko04320	-	Antagonist of EGFR signalling, Argos	Antagonist of EGFR signalling, Argos
MusiPT_003081-T1	N	N	N	N	J	-	ko03008	-	Elongation factor G C-terminus	Elongation factor G C-terminus
MusiPT_003082-T1	N	N	N	N	J	-	ko03008	-	Elongation factor G C-terminus	-
MusiPT_003083-T1	N	N	N	N	A	GO:0000822,GO:0003341,GO:0003351,GO:0003674,GO:0005488,GO:0005515,GO:0005543,GO:0005575,GO:0005622,GO:0005623,GO:0005634,GO:0005635,GO:0005643,GO:0005730,GO:0005737,GO:0005829,GO:0006403,GO:0006405,GO:0006406,GO:0006417,GO:0006446,GO:0006449,GO:0006611,GO:0006810,GO:0006886,GO:0006913,GO:0006928,GO:0007017,GO:0007018,GO:0007275,GO:0007368,GO:0007389,GO:0007399,GO:0007422,GO:0008104,GO:0008144,GO:…	-	-	GLE1-like protein	GLE1-like protein
MusiPT_003084-T1	N	N	Y	Y	-	-	-	-	-	-
MusiPT_003085-T1	N	N	N	N	T	GO:0005575,GO:0005622,GO:0005623,GO:0005737,GO:0005829,GO:0005886,GO:0006629,GO:0006644,GO:0006650,GO:0006793,GO:0006796,GO:0007272,GO:0007275,GO:0007399,GO:0008104,GO:0008150,GO:0008152,GO:0008366,GO:0009987,GO:0016020,GO:0016310,GO:0019637,GO:0030258,GO:0032501,GO:0032502,GO:0033036,GO:0034613,GO:0042552,GO:0042995,GO:0043005,GO:0044237,GO:0044238,GO:0044255,GO:0044424,GO:0044444,GO:0044464,GO:…	-	-	Hyccin	Hyccin
MusiPT_003086-T1	N	N	N	N	-	-	-	-	-	-
MusiPT_003088-T1	N	N	N	N	K	GO:0000122,GO:0000981,GO:0000982,GO:0001078,GO:0001227,GO:0001654,GO:0001655,GO:0001709,GO:0001736,GO:0001738,GO:0001745,GO:0001751,GO:0001752,GO:0001754,GO:0002009,GO:0003674,GO:0003700,GO:0004879,GO:0005488,GO:0005515,GO:0005575,GO:0005622,GO:0005623,GO:0005737,GO:0006355,GO:0006357,GO:0007154,GO:0007163,GO:0007164,GO:0007165,GO:0007267,GO:0007268,GO:0007270,GO:0007275,GO:0007399,GO:0007417,GO:…	-	-	ligand-activated sequence-specific DNA binding RNA polymerase II transcription factor activity. It is involved in the biological process described with	Zinc finger, C4 type (two domains)
MusiPT_003089-T1	N	N	N	N	K	GO:0000003,GO:0000079,GO:0000122,GO:0000976,GO:0000977,GO:0000978,GO:0000981,GO:0000982,GO:0000987,GO:0001012,GO:0001067,GO:0001078,GO:0001227,GO:0001568,GO:0001654,GO:0001655,GO:0001701,GO:0001709,GO:0001736,GO:0001738,GO:0001745,GO:0001751,GO:0001752,GO:0001754,GO:0001764,GO:0001890,GO:0001892,GO:0001893,GO:0001932,GO:0001933,GO:0001935,GO:0001936,GO:0001937,GO:0001944,GO:0001945,GO:0001972,GO:…	-	-	Ligand binding domain of hormone receptors	Ligand-binding domain of nuclear hormone receptor
MusiPT_003090-T1	N	N	N	N	K	GO:0000122,GO:0000976,GO:0000977,GO:0000978,GO:0000981,GO:0000982,GO:0000987,GO:0001012,GO:0001067,GO:0001078,GO:0001227,GO:0001764,GO:0001935,GO:0001944,GO:0003002,GO:0003674,GO:0003676,GO:0003677,GO:0003690,GO:0003700,GO:0003712,GO:0003713,GO:0004879,GO:0005488,GO:0005575,GO:0005622,GO:0005623,GO:0005634,GO:0005654,GO:0005737,GO:0005829,GO:0006139,GO:0006351,GO:0006352,GO:0006355,GO:0006357,GO:…	-	-	Ligand binding domain of hormone receptors	Ligand-binding domain of nuclear hormone receptor
MusiPT_003091-T1	N	N	N	N	O	GO:0000045,GO:0001666,GO:0002090,GO:0002091,GO:0002682,GO:0002683,GO:0003674,GO:0005102,GO:0005488,GO:0005515,GO:0005575,GO:0005622,GO:0005623,GO:0005634,GO:0005654,GO:0005737,GO:0005773,GO:0005776,GO:0005783,GO:0005789,GO:0005829,GO:0005886,GO:0006508,GO:0006511,GO:0006807,GO:0006914,GO:0006950,GO:0006996,GO:0007033,GO:0008150,GO:0008152,GO:0008277,GO:0009056,GO:0009057,GO:0009628,GO:0009892,GO:…	ko04141	-	Heat shock chaperonin-binding motif.	Ubiquitin family;UBA/TS-N domain
MusiPT_003092-T1	N	N	N	N	-	-	-	-	-	Peptidase S8 pro-domain
MusiPT_003093-T1	N	N	N	N	O	GO:0000139,GO:0000902,GO:0000904,GO:0001558,GO:0001817,GO:0001818,GO:0001941,GO:0002020,GO:0003674,GO:0003824,GO:0004175,GO:0004252,GO:0004857,GO:0004866,GO:0004867,GO:0005102,GO:0005488,GO:0005515,GO:0005575,GO:0005576,GO:0005622,GO:0005623,GO:0005737,GO:0005768,GO:0005769,GO:0005783,GO:0005788,GO:0005789,GO:0005794,GO:0005795,GO:0005796,GO:0005798,GO:0005802,GO:0005886,GO:0006465,GO:0006508,GO:…	ko05164	-	Belongs to the peptidase S8 family	Peptidase S8 pro-domain;Proprotein convertase P-domain;Subtilase family
MusiPT_003094-T1	N	N	N	N	S	-	-	-	Ras subfamily of RAS small GTPases	Ras family
MusiPT_003095-T1	N	N	N	N	-	-	-	-	-	U11-48K-like CHHC zinc finger
MusiPT_003096-T1	Y	N	N	N	P	-	ko00260,ko00330,ko00340,ko00350,ko00360,ko00380,ko00950,ko00982,ko01100,ko01110,ko04726,ko04728,ko05030,ko05031,ko05034	-	Sodium:solute symporter family	Sodium:solute symporter family
MusiPT_003097-T1	Y	N	N	N	-	-	-	-	-	F-box-like
MusiPT_003098-T1	N	N	N	N	M	GO:0000902,GO:0000904,GO:0003002,GO:0003674,GO:0003824,GO:0004620,GO:0004629,GO:0005575,GO:0005576,GO:0005615,GO:0005622,GO:0005623,GO:0005737,GO:0005783,GO:0005788,GO:0006464,GO:0006505,GO:0006507,GO:0006629,GO:0006643,GO:0006644,GO:0006650,GO:0006664,GO:0006793,GO:0006796,GO:0006807,GO:0006928,GO:0006935,GO:0007275,GO:0007389,GO:0007399,GO:0007409,GO:0007411,GO:0007444,GO:0007447,GO:0007450,GO:…	ko04310	-	Pectinacetylesterase	Pectinacetylesterase
MusiPT_003099-T1	N	N	N	N	T	GO:0000003,GO:0000086,GO:0000166,GO:0000226,GO:0000278,GO:0000287,GO:0000578,GO:0001654,GO:0001669,GO:0001674,GO:0001678,GO:0001704,GO:0001707,GO:0001838,GO:0001841,GO:0001843,GO:0001932,GO:0001934,GO:0002009,GO:0002027,GO:0002165,GO:0002218,GO:0002220,GO:0002223,GO:0002253,GO:0002376,GO:0002429,GO:0002682,GO:0002684,GO:0002757,GO:0002758,GO:0002764,GO:0002768,GO:0003002,GO:0003006,GO:0003008,GO:…	ko01522,ko04010,ko04014,ko04020,ko04024,ko04062,ko04113,ko04114,ko04138,ko04140,ko04211,ko04213,ko04261,ko04270,ko04310,ko04340,ko04341,ko04371,ko04530,ko04540,ko04611,ko04713,ko04714,ko04720,ko04723,ko04724,ko04725,ko04726,ko04727,ko04728,ko04740,ko04742,ko04750,ko04910,ko04911,ko04912,ko04913,ko04914,ko04915,ko04916,ko04918,ko04919,ko04921,ko04922,ko04923,ko04924,ko04925,ko04926,ko04927,ko04934…	-	cAMP-dependent protein kinase catalytic subunit,putative	Protein kinase domain
MusiPT_003100-T1	N	N	N	N	-	-	-	-	-	-
MusiPT_003101-T1	Y	N	N	N	O	GO:0000003,GO:0000045,GO:0000323,GO:0001775,GO:0001894,GO:0002252,GO:0002263,GO:0002274,GO:0002275,GO:0002283,GO:0002366,GO:0002376,GO:0002443,GO:0002444,GO:0002446,GO:0002478,GO:0002495,GO:0002504,GO:0003006,GO:0003674,GO:0003824,GO:0004175,GO:0004190,GO:0004197,GO:0004252,GO:0005488,GO:0005515,GO:0005575,GO:0005576,GO:0005615,GO:0005622,GO:0005623,GO:0005737,GO:0005764,GO:0005768,GO:0005770,GO:…	ko04071,ko04140,ko04142,ko04210,ko04915,ko05152	-	aspartic-type endopeptidase activity. It is involved in the biological process described with proteolysis	Eukaryotic aspartyl protease
MusiPT_003102-T1	Y	N	N	N	-	-	-	-	-	Glycosyl hydrolases family 18
MusiPT_003103-T1	N	N	N	N	P	GO:0003674,GO:0005215,GO:0005351,GO:0005355,GO:0005402,GO:0005575,GO:0005623,GO:0005886,GO:0006810,GO:0006811,GO:0006812,GO:0008150,GO:0008324,GO:0008643,GO:0008645,GO:0015075,GO:0015077,GO:0015078,GO:0015144,GO:0015145,GO:0015149,GO:0015154,GO:0015157,GO:0015291,GO:0015293,GO:0015294,GO:0015295,GO:0015318,GO:0015574,GO:0015672,GO:0015749,GO:0015766,GO:0015771,GO:0015772,GO:0016020,GO:0022804,GO:…	-	-	facilitative transporter for trehalose. Does not transport maltose, sucrose or lactose. Mediates the bidirectional transfer of trehalose. Responsible for the transport of trehalose synthesized in the fat body and the incorporation of trehalose into other tissues that require a carbon source, thereby regulating trehalose levels in the hemolymph	Sugar (and other) transporter
MusiPT_003104-T1	N	N	Y	Y	-	-	-	-	-	-
MusiPT_003107-T1	N	N	N	N	O	GO:0000003,GO:0000226,GO:0003006,GO:0005575,GO:0005622,GO:0005623,GO:0005634,GO:0005737,GO:0005813,GO:0005815,GO:0005819,GO:0005829,GO:0005856,GO:0005938,GO:0006996,GO:0007010,GO:0007017,GO:0007163,GO:0007275,GO:0007276,GO:0007281,GO:0007292,GO:0007308,GO:0007309,GO:0007389,GO:0008150,GO:0009798,GO:0009987,GO:0009994,GO:0015630,GO:0016043,GO:0019953,GO:0021700,GO:0022412,GO:0022414,GO:0030010,GO:…	-	-	CAP_GLY	Ubiquitin-like domain;CAP-Gly domain
MusiPT_003108-T1	N	N	N	N	A	GO:0000151,GO:0000375,GO:0000377,GO:0000398,GO:0000974,GO:0001650,GO:0002790,GO:0005575,GO:0005622,GO:0005623,GO:0005634,GO:0005635,GO:0005654,GO:0005681,GO:0005684,GO:0005730,GO:0005737,GO:0005829,GO:0006139,GO:0006396,GO:0006397,GO:0006725,GO:0006807,GO:0006810,GO:0006996,GO:0007030,GO:0007346,GO:0008104,GO:0008150,GO:0008152,GO:0008380,GO:0009306,GO:0009987,GO:0010256,GO:0010467,GO:0010564,GO:…	ko03040	-	Pleiotropic regulator	WD domain, G-beta repeat
MusiPT_003109-T1	N	N	N	N	-	-	-	-	-	VRR-NUC domain
MusiPT_003110-T1	N	N	N	N	S	GO:0003674,GO:0005488,GO:0005515,GO:0005575,GO:0005622,GO:0005623,GO:0005634,GO:0005654,GO:0005737,GO:0005829,GO:0016604,GO:0016607,GO:0031974,GO:0031981,GO:0043226,GO:0043227,GO:0043229,GO:0043231,GO:0043233,GO:0044422,GO:0044424,GO:0044428,GO:0044444,GO:0044446,GO:0044451,GO:0044456,GO:0044464,GO:0045202,GO:0048786,GO:0070013,GO:0097458,GO:0098793	-	-	Arginine/serine-rich protein PNISR	Arginine/serine-rich protein PNISR
MusiPT_003111-T1	N	N	N	N	Q	GO:0001889,GO:0003674,GO:0003824,GO:0003858,GO:0005488,GO:0005543,GO:0005575,GO:0005622,GO:0005623,GO:0005634,GO:0005654,GO:0005737,GO:0005739,GO:0005740,GO:0005743,GO:0005759,GO:0006091,GO:0006950,GO:0007275,GO:0007399,GO:0007417,GO:0007420,GO:0007584,GO:0008150,GO:0008152,GO:0008289,GO:0009056,GO:0009058,GO:0009605,GO:0009636,GO:0009719,GO:0009725,GO:0009888,GO:0009987,GO:0009991,GO:0010033,GO:…	ko00072,ko00650,ko01100	-	Oxidoreductase activity. It is involved in the biological process described with metabolic process	short chain dehydrogenase
MusiPT_003112-T1	N	N	N	N	IN	GO:0000070,GO:0000122,GO:0000266,GO:0000278,GO:0000280,GO:0000819,GO:0001085,GO:0002009,GO:0002119,GO:0002164,GO:0002165,GO:0003002,GO:0003674,GO:0003712,GO:0003713,GO:0003824,GO:0005102,GO:0005488,GO:0005515,GO:0005575,GO:0005576,GO:0005622,GO:0005623,GO:0005634,GO:0005635,GO:0005654,GO:0005667,GO:0005737,GO:0005739,GO:0005740,GO:0005741,GO:0005783,GO:0005789,GO:0005829,GO:0006082,GO:0006355,GO:…	ko00561,ko00564,ko01100,ko01110	-	phosphatidate phosphatase	lipin, N-terminal conserved region;LNS2 (Lipin/Ned1/Smp2);Lipin/Ned1/Smp2 multi-domain protein middle domain
MusiPT_003113-T1	N	N	N	N	-	-	-	-	-	-
MusiPT_003114-T1	N	N	N	N	S	GO:0003674,GO:0005488,GO:0005515,GO:0005575,GO:0005622,GO:0005623,GO:0005634,GO:0005737,GO:0005829,GO:0006457,GO:0006508,GO:0006511,GO:0006807,GO:0006950,GO:0006996,GO:0007029,GO:0008022,GO:0008104,GO:0008150,GO:0008152,GO:0009056,GO:0009057,GO:0009892,GO:0009893,GO:0009894,GO:0009895,GO:0009896,GO:0009987,GO:0010033,GO:0010243,GO:0010256,GO:0010498,GO:0010604,GO:0010605,GO:0016020,GO:0016043,GO:…	-	-	Homodimerisation domain of SGTA	Homodimerisation domain of SGTA;Tetratricopeptide repeat;TPR repeat
MusiPT_003115-T1	N	N	N	N	GMW	GO:0000139,GO:0000271,GO:0001503,GO:0001704,GO:0001707,GO:0003674,GO:0003824,GO:0005488,GO:0005515,GO:0005575,GO:0005576,GO:0005615,GO:0005622,GO:0005623,GO:0005737,GO:0005783,GO:0005789,GO:0005794,GO:0005975,GO:0005976,GO:0006022,GO:0006023,GO:0006024,GO:0006029,GO:0006040,GO:0006044,GO:0006082,GO:0006790,GO:0006807,GO:0007154,GO:0007165,GO:0007166,GO:0007167,GO:0007178,GO:0007275,GO:0007369,GO:…	ko00534,ko01100	GT47,GT64	Transferase activity, transferring hexosyl groups. It is involved in the biological process described with	-
MusiPT_003116-T1	N	N	N	N	GMW	GO:0000139,GO:0000271,GO:0001503,GO:0001704,GO:0001707,GO:0003674,GO:0003824,GO:0005488,GO:0005515,GO:0005575,GO:0005576,GO:0005615,GO:0005622,GO:0005623,GO:0005737,GO:0005783,GO:0005789,GO:0005794,GO:0005975,GO:0005976,GO:0006022,GO:0006023,GO:0006024,GO:0006029,GO:0006040,GO:0006044,GO:0006082,GO:0006790,GO:0006807,GO:0007154,GO:0007165,GO:0007166,GO:0007167,GO:0007178,GO:0007275,GO:0007369,GO:…	ko00534,ko01100	GT47,GT64	Transferase activity, transferring hexosyl groups. It is involved in the biological process described with	Glycosyl transferase family 64 domain;Exostosin family
MusiPT_003117-T1	N	N	N	N	S	GO:0000075,GO:0000077,GO:0000428,GO:0001654,GO:0002088,GO:0005575,GO:0005622,GO:0005623,GO:0005634,GO:0005654,GO:0005694,GO:0005737,GO:0006139,GO:0006351,GO:0006366,GO:0006396,GO:0006725,GO:0006807,GO:0006950,GO:0006974,GO:0007275,GO:0007423,GO:0008150,GO:0008152,GO:0009058,GO:0009059,GO:0009301,GO:0009314,GO:0009628,GO:0009987,GO:0010212,GO:0010467,GO:0016070,GO:0016073,GO:0016180,GO:0016591,GO:…	-	-	integrator complex subunit	-
MusiPT_003118-T1	N	N	N	N	-	-	-	-	-	Low-density lipoprotein receptor domain class A;SEA domain
MusiPT_003119-T1	N	N	N	N	A	GO:0000028,GO:0000447,GO:0000460,GO:0000462,GO:0000466,GO:0000469,GO:0000472,GO:0000478,GO:0000479,GO:0000480,GO:0000966,GO:0000967,GO:0003674,GO:0003676,GO:0003712,GO:0003713,GO:0003723,GO:0005488,GO:0005575,GO:0005622,GO:0005623,GO:0005634,GO:0005667,GO:0005730,GO:0006139,GO:0006351,GO:0006355,GO:0006357,GO:0006364,GO:0006366,GO:0006396,GO:0006725,GO:0006807,GO:0006950,GO:0006952,GO:0006996,GO:…	-	-	nucleic acid binding	RNA recognition motif. (a.k.a. RRM, RBD, or RNP domain)
MusiPT_003120-T1	N	N	N	N	S	GO:0001654,GO:0001701,GO:0001944,GO:0002065,GO:0003674,GO:0004888,GO:0005488,GO:0005515,GO:0005575,GO:0005622,GO:0005623,GO:0005737,GO:0005813,GO:0005815,GO:0005829,GO:0005856,GO:0005929,GO:0006996,GO:0007154,GO:0007165,GO:0007166,GO:0007224,GO:0007275,GO:0007423,GO:0007568,GO:0007610,GO:0008104,GO:0008150,GO:0008158,GO:0008340,GO:0009653,GO:0009790,GO:0009792,GO:0009888,GO:0009987,GO:0010259,GO:…	-	-	hedgehog receptor activity	Ciliary basal body-associated, B9 protein
MusiPT_003121-T1	N	N	N	N	I	-	-	-	epoxide hydrolase	Alpha/beta hydrolase family
MusiPT_003122-T1	N	N	N	N	J	GO:0000027,GO:0000226,GO:0000278,GO:0000280,GO:0000463,GO:0000470,GO:0000981,GO:0003674,GO:0003676,GO:0003700,GO:0003723,GO:0005488,GO:0005575,GO:0005622,GO:0005623,GO:0005634,GO:0005730,GO:0006139,GO:0006355,GO:0006357,GO:0006364,GO:0006396,GO:0006725,GO:0006807,GO:0006996,GO:0007010,GO:0007017,GO:0007049,GO:0007051,GO:0007052,GO:0008097,GO:0008104,GO:0008150,GO:0008152,GO:0009889,GO:0009966,GO:…	-	-	Ribosome production factor 2	Brix domain
MusiPT_003123-T1	N	N	N	N	K	GO:0000428,GO:0000988,GO:0000989,GO:0001076,GO:0001085,GO:0001091,GO:0001094,GO:0001098,GO:0001099,GO:0001103,GO:0001129,GO:0001132,GO:0003674,GO:0003676,GO:0003677,GO:0003712,GO:0003713,GO:0005488,GO:0005515,GO:0005575,GO:0005622,GO:0005623,GO:0005634,GO:0005654,GO:0005667,GO:0005669,GO:0005672,GO:0005737,GO:0005829,GO:0006139,GO:0006351,GO:0006352,GO:0006355,GO:0006357,GO:0006366,GO:0006367,GO:…	ko03022,ko05203	-	It is involved in the biological process described with transcription initiation from RNA polymerase II promoter	Transcription factor IIA, alpha/beta subunit
MusiPT_003124-T1	N	N	N	N	-	-	-	-	-	Serpin (serine protease inhibitor)
MusiPT_003125-T1	N	N	N	N	T	GO:0000578,GO:0001654,GO:0001708,GO:0001736,GO:0001738,GO:0001745,GO:0001751,GO:0001752,GO:0001754,GO:0002009,GO:0003002,GO:0003674,GO:0003824,GO:0004672,GO:0004713,GO:0004714,GO:0004888,GO:0005488,GO:0005515,GO:0005575,GO:0005623,GO:0005886,GO:0005887,GO:0006355,GO:0006357,GO:0006464,GO:0006468,GO:0006793,GO:0006796,GO:0006807,GO:0007154,GO:0007163,GO:0007164,GO:0007165,GO:0007166,GO:0007167,GO:…	ko04013	-	transmembrane receptor protein tyrosine kinase activity. It is involved in the biological process described with protein phosphorylation	Protein tyrosine and serine/threonine kinase;Fibronectin type III domain
MusiPT_003126-T1	N	N	Y	Y	-	-	-	-	-	-
MusiPT_003127-T1	N	N	N	N	U	GO:0000166,GO:0000287,GO:0000323,GO:0001101,GO:0001882,GO:0001883,GO:0003674,GO:0003824,GO:0003924,GO:0005488,GO:0005515,GO:0005525,GO:0005575,GO:0005622,GO:0005623,GO:0005634,GO:0005654,GO:0005737,GO:0005764,GO:0005768,GO:0005773,GO:0005774,GO:0005813,GO:0005815,GO:0005829,GO:0005856,GO:0006139,GO:0006351,GO:0006396,GO:0006725,GO:0006807,GO:0006915,GO:0006950,GO:0007049,GO:0007050,GO:0007154,GO:…	ko04140,ko04150	-	GTP binding	short chain dehydrogenase;Gtr1/RagA G protein conserved region
MusiPT_003128-T1	N	N	N	N	ET	GO:0000003,GO:0001990,GO:0003008,GO:0003013,GO:0003044,GO:0003050,GO:0003073,GO:0003674,GO:0003824,GO:0004175,GO:0004252,GO:0005575,GO:0005576,GO:0005622,GO:0005623,GO:0005634,GO:0005654,GO:0005737,GO:0005856,GO:0005886,GO:0005887,GO:0006508,GO:0006518,GO:0006807,GO:0007275,GO:0007399,GO:0007565,GO:0008015,GO:0008016,GO:0008150,GO:0008152,GO:0008217,GO:0008233,GO:0008236,GO:0009986,GO:0009987,GO:…	-	-	Belongs to the peptidase S1 family	Trypsin;Low-density lipoprotein receptor domain class A;Fz domain
MusiPT_003129-T1	N	N	N	N	-	-	-	-	-	-
MusiPT_003130-T1	Y	N	Y	N	S	-	-	-	Acyltransferase family	Acyltransferase family;Nose resistant-to-fluoxetine protein, N-terminal domain
MusiPT_003131-T1	N	N	N	N	-	-	-	-	-	Sugar (and other) transporter
MusiPT_003132-T1	N	N	N	N	A	GO:0000226,GO:0001539,GO:0001578,GO:0005575,GO:0005622,GO:0005623,GO:0005737,GO:0006928,GO:0006996,GO:0007010,GO:0007017,GO:0007275,GO:0007368,GO:0007389,GO:0008150,GO:0009799,GO:0009855,GO:0009987,GO:0016043,GO:0022607,GO:0030030,GO:0030031,GO:0032501,GO:0032502,GO:0034622,GO:0035082,GO:0040011,GO:0043933,GO:0044085,GO:0044424,GO:0044464,GO:0044782,GO:0048856,GO:0048870,GO:0051179,GO:0051674,GO:…	-	-	WD domain, G-beta repeat	WD domain, G-beta repeat
MusiPT_003133-T1	N	N	N	N	S	-	-	-	Domain of unknown function (DUF4149)	Domain of unknown function (DUF4149)
MusiPT_003134-T1	N	N	N	N	OU	GO:0001666,GO:0003674,GO:0003756,GO:0003824,GO:0005488,GO:0005515,GO:0005575,GO:0005622,GO:0005623,GO:0005737,GO:0005783,GO:0005788,GO:0005789,GO:0006082,GO:0006457,GO:0006458,GO:0006464,GO:0006508,GO:0006518,GO:0006520,GO:0006575,GO:0006807,GO:0006810,GO:0006811,GO:0006812,GO:0006816,GO:0006873,GO:0006874,GO:0006875,GO:0006915,GO:0006950,GO:0006979,GO:0006986,GO:0007154,GO:0007165,GO:0007204,GO:…	ko04141,ko05110	-	Endoplasmic Reticulum Oxidoreductin 1 (ERO1)	Endoplasmic Reticulum Oxidoreductin 1 (ERO1)
MusiPT_003135-T1	N	N	N	N	H	GO:0003674,GO:0003824,GO:0005488,GO:0005515,GO:0005575,GO:0005622,GO:0005623,GO:0005737,GO:0005739,GO:0005759,GO:0006139,GO:0006163,GO:0006464,GO:0006479,GO:0006725,GO:0006753,GO:0006793,GO:0006796,GO:0006807,GO:0006996,GO:0007005,GO:0007275,GO:0008150,GO:0008152,GO:0008168,GO:0008170,GO:0008213,GO:0008276,GO:0008757,GO:0009117,GO:0009123,GO:0009126,GO:0009141,GO:0009144,GO:0009150,GO:0009161,GO:…	ko00100,ko04142,ko04714,ko04979	-	Arginine methyltransferase involved in the assembly or stability of mitochondrial NADH ubiquinone oxidoreductase complex (complex I)	Putative S-adenosyl-L-methionine-dependent methyltransferase
MusiPT_003136-T1	N	N	N	N	S	GO:0000138,GO:0003674,GO:0005488,GO:0005515,GO:0005575,GO:0005622,GO:0005623,GO:0005737,GO:0005794,GO:0005795,GO:0005829,GO:0005886,GO:0006810,GO:0008150,GO:0012505,GO:0016020,GO:0016192,GO:0017016,GO:0017137,GO:0019899,GO:0030306,GO:0031267,GO:0031984,GO:0031985,GO:0042802,GO:0042803,GO:0043226,GO:0043227,GO:0043229,GO:0043231,GO:0044422,GO:0044424,GO:0044431,GO:0044444,GO:0044446,GO:0044464,GO:…	-	-	It is involved in the biological process described with protein targeting to Golgi	GRIP domain
MusiPT_003137-T1	N	N	N	N	TU	GO:0000902,GO:0000904,GO:0001667,GO:0001736,GO:0001738,GO:0001965,GO:0002009,GO:0003674,GO:0003779,GO:0005096,GO:0005102,GO:0005488,GO:0005515,GO:0005575,GO:0005622,GO:0005623,GO:0005737,GO:0005829,GO:0005903,GO:0005938,GO:0006605,GO:0006810,GO:0006811,GO:0006820,GO:0006835,GO:0006865,GO:0006886,GO:0006928,GO:0006935,GO:0007154,GO:0007164,GO:0007165,GO:0007186,GO:0007267,GO:0007268,GO:0007275,GO:…	-	-	PDZ domain-containing protein	PDZ domain
MusiPT_003138-T1	N	N	Y	Y	S	-	ko04114,ko04914	-	glutamate secretion	-
MusiPT_003139-T1	N	N	N	N	T	GO:0000003,GO:0001667,GO:0002064,GO:0002065,GO:0002066,GO:0003006,GO:0003674,GO:0003824,GO:0004721,GO:0004725,GO:0006464,GO:0006468,GO:0006470,GO:0006793,GO:0006796,GO:0006807,GO:0006928,GO:0007276,GO:0007281,GO:0007292,GO:0007297,GO:0007298,GO:0008150,GO:0008152,GO:0009888,GO:0009987,GO:0010631,GO:0016310,GO:0016311,GO:0016477,GO:0016787,GO:0016788,GO:0016791,GO:0018108,GO:0018193,GO:0018212,GO:…	-	-	Tyrosine-protein phosphatase non-receptor type	CRAL/TRIO domain;Protein-tyrosine phosphatase
MusiPT_003140-T1	N	N	Y	Y	IT	GO:0003008,GO:0003674,GO:0003824,GO:0005102,GO:0005215,GO:0005319,GO:0005388,GO:0005488,GO:0005509,GO:0005515,GO:0005543,GO:0005548,GO:0005575,GO:0005622,GO:0005623,GO:0005737,GO:0005783,GO:0005790,GO:0005815,GO:0005829,GO:0005856,GO:0005886,GO:0005887,GO:0005929,GO:0006629,GO:0006644,GO:0006650,GO:0006661,GO:0006793,GO:0006796,GO:0006810,GO:0006811,GO:0006812,GO:0006816,GO:0006820,GO:0006869,GO:…	-	-	Metal ion binding. It is involved in the biological process described with transport	Phosphatidylinositol transfer protein
MusiPT_003141-T1	N	N	N	N	IT	GO:0003008,GO:0003674,GO:0003824,GO:0005102,GO:0005215,GO:0005319,GO:0005388,GO:0005488,GO:0005509,GO:0005515,GO:0005543,GO:0005548,GO:0005575,GO:0005622,GO:0005623,GO:0005737,GO:0005783,GO:0005790,GO:0005815,GO:0005829,GO:0005856,GO:0005886,GO:0005887,GO:0005929,GO:0006629,GO:0006644,GO:0006650,GO:0006661,GO:0006793,GO:0006796,GO:0006810,GO:0006811,GO:0006812,GO:0006816,GO:0006820,GO:0006869,GO:…	-	-	Metal ion binding. It is involved in the biological process described with transport	DDHD domain
MusiPT_003142-T1	N	N	N	N	W	GO:0000323,GO:0000421,GO:0003674,GO:0005488,GO:0005543,GO:0005575,GO:0005622,GO:0005623,GO:0005634,GO:0005654,GO:0005737,GO:0005764,GO:0005765,GO:0005773,GO:0005774,GO:0005776,GO:0006914,GO:0008150,GO:0008152,GO:0008289,GO:0009056,GO:0009987,GO:0016020,GO:0016043,GO:0016236,GO:0022411,GO:0031090,GO:0031974,GO:0031981,GO:0032266,GO:0032984,GO:0035091,GO:0043167,GO:0043168,GO:0043226,GO:0043227,GO:…	-	-	carbohydrate binding	Galactoside-binding lectin;Tectonin domain;Propeller;Integral peroxisomal membrane peroxin
MusiPT_003143-T1	N	N	N	N	S	GO:0002165,GO:0007154,GO:0007165,GO:0007275,GO:0008150,GO:0009719,GO:0009725,GO:0009791,GO:0009987,GO:0010033,GO:0014070,GO:0023052,GO:0032501,GO:0032502,GO:0033993,GO:0035073,GO:0035075,GO:0035210,GO:0035556,GO:0036314,GO:0042221,GO:0048856,GO:0050789,GO:0050794,GO:0050896,GO:0051716,GO:0065007,GO:0097305,GO:1901654,GO:1901700	-	-	pupariation	Leucine rich repeat
MusiPT_003144-T1	N	N	N	N	B	GO:0000003,GO:0000981,GO:0001672,GO:0001932,GO:0001933,GO:0002064,GO:0002065,GO:0002066,GO:0003006,GO:0003674,GO:0003676,GO:0003677,GO:0003682,GO:0003700,GO:0005488,GO:0005515,GO:0005575,GO:0005622,GO:0005623,GO:0005634,GO:0005654,GO:0005730,GO:0006139,GO:0006351,GO:0006354,GO:0006355,GO:0006357,GO:0006366,GO:0006368,GO:0006725,GO:0006807,GO:0007276,GO:0007281,GO:0007292,GO:0008023,GO:0008064,GO:…	-	-	Component of the FACT complex, a general chromatin factor that acts to reorganize nucleosomes. The FACT complex is involved in multiple processes that require DNA as a template such as mRNA elongation, DNA replication and DNA repair. During transcription elongation the FACT complex acts as a histone chaperone that both destabilizes and restores nucleosomal structure. It facilitates the passage of…	HMG (high mobility group) box;POB3-like N-terminal PH domain;Structure-specific recognition protein (SSRP1);Histone chaperone Rttp106-like
MusiPT_003145-T1	N	N	N	N	S	GO:0005575,GO:0005622,GO:0005623,GO:0005737,GO:0005829,GO:0006810,GO:0008150,GO:0016192,GO:0016197,GO:0031082,GO:0031083,GO:0032991,GO:0044424,GO:0044444,GO:0044445,GO:0044464,GO:0046907,GO:0051179,GO:0051234,GO:0051641,GO:0051649	-	-	Biogenesis of lysosome-related organelles complex 1 subunit 3	Biogenesis of lysosome-related organelles complex 1 subunit 3
MusiPT_003146-T1	N	N	N	N	IT	GO:0000166,GO:0003674,GO:0003676,GO:0003677,GO:0003682,GO:0003824,GO:0005048,GO:0005488,GO:0005515,GO:0005521,GO:0005575,GO:0005622,GO:0005623,GO:0005634,GO:0005635,GO:0005637,GO:0005639,GO:0005643,GO:0005652,GO:0005737,GO:0005783,GO:0005789,GO:0005886,GO:0005887,GO:0006066,GO:0006629,GO:0006694,GO:0006695,GO:0006996,GO:0006997,GO:0008139,GO:0008150,GO:0008152,GO:0008202,GO:0008203,GO:0008610,GO:…	ko00100,ko01100,ko01110,ko01130	-	Ergosterol biosynthesis ERG4/ERG24 family	Ergosterol biosynthesis ERG4/ERG24 family
MusiPT_003147-T1	N	N	N	N	G	GO:0000104,GO:0003674,GO:0003824,GO:0005488,GO:0005575,GO:0005622,GO:0005623,GO:0005737,GO:0005739,GO:0005740,GO:0005743,GO:0005746,GO:0005749,GO:0006082,GO:0006091,GO:0006099,GO:0006101,GO:0006119,GO:0006121,GO:0006139,GO:0006163,GO:0006725,GO:0006753,GO:0006793,GO:0006796,GO:0006807,GO:0006950,GO:0006979,GO:0007275,GO:0007568,GO:0008150,GO:0008152,GO:0008177,GO:0008340,GO:0009060,GO:0009117,GO:…	ko00020,ko00190,ko01100,ko01110,ko01120,ko01130,ko01200,ko04714,ko04932,ko05010,ko05012,ko05016	-	Mitochondrial succinate dehydrogenase cytochrome b subunit	Succinate dehydrogenase/Fumarate reductase transmembrane subunit
MusiPT_003148-T1	N	N	Y	Y	-	-	-	-	-	-
MusiPT_003149-T1	N	N	N	N	S	GO:0000902,GO:0000904,GO:0007275,GO:0007399,GO:0007409,GO:0008150,GO:0009653,GO:0009987,GO:0016043,GO:0022008,GO:0030030,GO:0030154,GO:0030182,GO:0031175,GO:0032501,GO:0032502,GO:0032989,GO:0032990,GO:0048468,GO:0048666,GO:0048667,GO:0048699,GO:0048731,GO:0048812,GO:0048856,GO:0048858,GO:0048869,GO:0061564,GO:0071840,GO:0120036,GO:0120039	-	-	Slit protein	Leucine rich repeat
MusiPT_003150-T1	N	N	N	N	S	GO:0002682,GO:0002684,GO:0005575,GO:0008150,GO:0008284,GO:0016020,GO:0016021,GO:0031224,GO:0035206,GO:0035208,GO:0042127,GO:0044425,GO:0048518,GO:0048522,GO:0050789,GO:0050793,GO:0050794,GO:0051239,GO:0065007	-	-	Membrane-associating domain	-
MusiPT_003151-T1	N	N	N	N	V	GO:0005575,GO:0016020,GO:0016021,GO:0031224,GO:0044425	-	-	Membrane-associating domain	Membrane-associating domain
MusiPT_003152-T1	N	N	N	N	-	-	-	-	-	-
MusiPT_003153-T1	N	N	N	N	U	GO:0000139,GO:0000166,GO:0000323,GO:0001882,GO:0001883,GO:0003674,GO:0003824,GO:0003924,GO:0004842,GO:0005488,GO:0005515,GO:0005525,GO:0005575,GO:0005622,GO:0005623,GO:0005634,GO:0005737,GO:0005764,GO:0005765,GO:0005773,GO:0005774,GO:0005794,GO:0006464,GO:0006471,GO:0006807,GO:0008047,GO:0008150,GO:0008152,GO:0009987,GO:0012505,GO:0016020,GO:0016462,GO:0016567,GO:0016740,GO:0016787,GO:0016817,GO:…	-	-	B-box zinc finger	RING-type zinc-finger;ADP-ribosylation factor family
MusiPT_003154-T1	N	N	N	N	A	GO:0000375,GO:0000377,GO:0000398,GO:0003674,GO:0003676,GO:0003723,GO:0003724,GO:0003824,GO:0004004,GO:0004386,GO:0005488,GO:0005575,GO:0005622,GO:0005623,GO:0005634,GO:0005681,GO:0005737,GO:0006139,GO:0006396,GO:0006397,GO:0006725,GO:0006807,GO:0008026,GO:0008150,GO:0008152,GO:0008186,GO:0008380,GO:0009987,GO:0010467,GO:0016070,GO:0016071,GO:0016462,GO:0016787,GO:0016817,GO:0016818,GO:0016887,GO:…	-	-	Helicase associated domain (HA2) Add an annotation	Oligonucleotide/oligosaccharide-binding (OB)-fold;Helicase associated domain (HA2);AAA domain;Helicase conserved C-terminal domain
MusiPT_003155-T1	N	N	N	N	S	GO:0003674,GO:0003824,GO:0004438,GO:0005575,GO:0005622,GO:0005623,GO:0005737,GO:0005829,GO:0006629,GO:0006644,GO:0006650,GO:0006661,GO:0006793,GO:0006796,GO:0006810,GO:0006950,GO:0006952,GO:0007275,GO:0007517,GO:0007519,GO:0007610,GO:0007626,GO:0008150,GO:0008152,GO:0008610,GO:0008654,GO:0009058,GO:0009605,GO:0009607,GO:0009617,GO:0009888,GO:0009987,GO:0014706,GO:0014902,GO:0014904,GO:0016311,GO:…	-	-	Belongs to the protein-tyrosine phosphatase family. Non-receptor class myotubularin subfamily	Myotubularin-associated protein;Myotubularin-like phosphatase domain
MusiPT_003156-T1	N	N	N	N	P	GO:0000041,GO:0003674,GO:0005215,GO:0005385,GO:0005575,GO:0005623,GO:0005886,GO:0006810,GO:0006811,GO:0006812,GO:0006829,GO:0008150,GO:0008324,GO:0015075,GO:0015318,GO:0016020,GO:0016323,GO:0022857,GO:0022890,GO:0030001,GO:0034220,GO:0044425,GO:0044459,GO:0044464,GO:0046873,GO:0046915,GO:0051179,GO:0051234,GO:0055085,GO:0070838,GO:0071577,GO:0071944,GO:0072509,GO:0072511,GO:0098590,GO:0098655,GO:…	-	-	Metal ion transmembrane transporter activity. It is involved in the biological process described with metal ion transport	ZIP Zinc transporter
MusiPT_003157-T1	N	N	N	N	B	GO:0001505,GO:0003674,GO:0003712,GO:0003714,GO:0005488,GO:0005515,GO:0005575,GO:0005622,GO:0005623,GO:0005634,GO:0006355,GO:0007154,GO:0007267,GO:0007268,GO:0007275,GO:0007399,GO:0008134,GO:0008150,GO:0009889,GO:0009890,GO:0009892,GO:0009987,GO:0010468,GO:0010556,GO:0010558,GO:0010605,GO:0010629,GO:0010769,GO:0010975,GO:0019219,GO:0019222,GO:0022008,GO:0022603,GO:0022604,GO:0023052,GO:0030154,GO:…	ko04013,ko04310,ko04330	-	Groucho/TLE N-terminal Q-rich domain	WD domain, G-beta repeat
MusiPT_003158-T1	Y	N	N	N	B	GO:0003674,GO:0003712,GO:0003714,GO:0005575,GO:0005622,GO:0005623,GO:0005634,GO:0005654,GO:0005667,GO:0008150,GO:0009889,GO:0009890,GO:0009892,GO:0009987,GO:0010556,GO:0010558,GO:0010605,GO:0016043,GO:0019219,GO:0019222,GO:0022607,GO:0031323,GO:0031324,GO:0031326,GO:0031327,GO:0031974,GO:0031981,GO:0032991,GO:0043226,GO:0043227,GO:0043229,GO:0043231,GO:0043233,GO:0043933,GO:0044085,GO:0044422,GO:…	ko04013,ko04310,ko04330	-	transcription corepressor activity	Groucho/TLE N-terminal Q-rich domain
MusiPT_003159-T1	N	N	Y	Y	-	-	-	-	-	-
MusiPT_003160-T1	N	N	Y	Y	-	-	-	-	-	-
MusiPT_003161-T1	N	N	Y	Y	U	GO:0000149,GO:0000278,GO:0000281,GO:0000910,GO:0001505,GO:0001956,GO:0002791,GO:0003674,GO:0005102,GO:0005246,GO:0005484,GO:0005488,GO:0005515,GO:0005575,GO:0005622,GO:0005623,GO:0005634,GO:0005635,GO:0005652,GO:0005654,GO:0005737,GO:0005813,GO:0005815,GO:0005829,GO:0005856,GO:0005886,GO:0005887,GO:0006810,GO:0006836,GO:0006886,GO:0006887,GO:0006904,GO:0006906,GO:0006996,GO:0007049,GO:0007154,GO:…	ko04130,ko04721,ko04911,ko05031	-	Syntaxin	SNARE domain
MusiPT_003162-T1	Y	N	N	N	U	GO:0000149,GO:0000278,GO:0000281,GO:0000910,GO:0001505,GO:0001956,GO:0002791,GO:0003674,GO:0005102,GO:0005246,GO:0005484,GO:0005488,GO:0005515,GO:0005575,GO:0005622,GO:0005623,GO:0005634,GO:0005635,GO:0005652,GO:0005654,GO:0005737,GO:0005813,GO:0005815,GO:0005829,GO:0005856,GO:0005886,GO:0005887,GO:0006810,GO:0006836,GO:0006886,GO:0006887,GO:0006904,GO:0006906,GO:0006996,GO:0007049,GO:0007154,GO:…	ko04130,ko04721,ko04911,ko05031	-	Syntaxin-like protein	Syntaxin
MusiPT_003163-T1	N	N	N	N	L	GO:0000018,GO:0000217,GO:0000403,GO:0000404,GO:0000406,GO:0002200,GO:0002376,GO:0002377,GO:0002440,GO:0002520,GO:0002562,GO:0003674,GO:0003676,GO:0003677,GO:0003684,GO:0003690,GO:0003824,GO:0005488,GO:0005515,GO:0005575,GO:0005622,GO:0005623,GO:0005634,GO:0005654,GO:0006139,GO:0006259,GO:0006281,GO:0006298,GO:0006310,GO:0006725,GO:0006807,GO:0006950,GO:0006974,GO:0006996,GO:0007275,GO:0008094,GO:…	ko01524,ko03430,ko05200,ko05210	-	ATPase domain of DNA mismatch repair MUTS family	MutS domain V;MutS family domain IV;MutS domain I;MutS domain II;MutS domain III
MusiPT_003164-T1	N	N	Y	Y	-	-	-	-	-	MutS domain V
MusiPT_003165-T1	N	N	N	N	K	GO:0000993,GO:0001098,GO:0001099,GO:0003674,GO:0005488,GO:0005515,GO:0005575,GO:0005622,GO:0005623,GO:0005634,GO:0005654,GO:0006139,GO:0006325,GO:0006338,GO:0006351,GO:0006354,GO:0006355,GO:0006366,GO:0006368,GO:0006725,GO:0006807,GO:0006996,GO:0008023,GO:0008150,GO:0008152,GO:0009058,GO:0009059,GO:0009889,GO:0009891,GO:0009893,GO:0009987,GO:0010467,GO:0010468,GO:0010556,GO:0010557,GO:0010604,GO:…	-	-	Transcription elongation factor implicated in the maintenance of proper chromatin structure in actively transcribed regions	Transcription elongation factor Elf1 like
MusiPT_003166-T1	N	N	N	N	J	GO:0000122,GO:0003674,GO:0003676,GO:0003723,GO:0005488,GO:0005575,GO:0005622,GO:0005623,GO:0005634,GO:0005654,GO:0005694,GO:0005700,GO:0005703,GO:0005705,GO:0006139,GO:0006351,GO:0006354,GO:0006355,GO:0006357,GO:0006366,GO:0006368,GO:0006725,GO:0006807,GO:0008023,GO:0008150,GO:0008152,GO:0009058,GO:0009059,GO:0009889,GO:0009890,GO:0009892,GO:0009987,GO:0010467,GO:0010468,GO:0010556,GO:0010558,GO:…	-	-	TH1 protein	TH1 protein
MusiPT_003167-T1	N	N	N	N	A	GO:0000003,GO:0000245,GO:0000375,GO:0000377,GO:0000389,GO:0000398,GO:0003674,GO:0003676,GO:0003723,GO:0005488,GO:0005515,GO:0005575,GO:0005622,GO:0005623,GO:0005634,GO:0005654,GO:0005681,GO:0005686,GO:0006139,GO:0006376,GO:0006396,GO:0006397,GO:0006725,GO:0006807,GO:0008150,GO:0008152,GO:0008380,GO:0009566,GO:0009987,GO:0010467,GO:0016043,GO:0016070,GO:0016071,GO:0016604,GO:0016607,GO:0019953,GO:…	ko03040	-	Splicing factor 3A	Splicing factor SF3a60 binding domain;Pre-mRNA-splicing factor SF3A3, of SF3a complex, Prp9;Replication stress response SDE2 C-terminal;SF3a60/Prp9 C-terminal
MusiPT_003168-T1	N	N	N	N	Z	GO:0001667,GO:0001700,GO:0002009,GO:0003007,GO:0003008,GO:0003013,GO:0003015,GO:0003365,GO:0003371,GO:0003379,GO:0003380,GO:0005575,GO:0005622,GO:0005623,GO:0005834,GO:0005886,GO:0006928,GO:0006996,GO:0007010,GO:0007154,GO:0007155,GO:0007163,GO:0007165,GO:0007186,GO:0007275,GO:0007369,GO:0007391,GO:0007398,GO:0007399,GO:0007405,GO:0007498,GO:0007507,GO:0007584,GO:0007610,GO:0007635,GO:0007637,GO:…	-	-	G protein gamma subunit-like motifs	GGL domain
MusiPT_003169-T1	N	N	N	N	C	GO:0003674,GO:0003824,GO:0005198,GO:0005488,GO:0005506,GO:0005515,GO:0005575,GO:0005622,GO:0005623,GO:0005634,GO:0005737,GO:0005739,GO:0005759,GO:0005829,GO:0006790,GO:0006807,GO:0006873,GO:0006875,GO:0006879,GO:0008150,GO:0008152,GO:0008198,GO:0009987,GO:0010467,GO:0016043,GO:0016226,GO:0016740,GO:0016782,GO:0019538,GO:0019725,GO:0022607,GO:0030003,GO:0031163,GO:0031974,GO:0032947,GO:0032991,GO:…	-	-	Iron-sulfur cluster assembly enzyme	NifU-like N terminal domain
MusiPT_003170-T1	N	N	N	N	S	GO:0001708,GO:0002009,GO:0002119,GO:0002164,GO:0005575,GO:0005622,GO:0005623,GO:0005634,GO:0005654,GO:0005737,GO:0005886,GO:0007155,GO:0007275,GO:0007399,GO:0007417,GO:0007528,GO:0008150,GO:0008544,GO:0009653,GO:0009790,GO:0009791,GO:0009888,GO:0009987,GO:0010171,GO:0010172,GO:0010720,GO:0016020,GO:0016043,GO:0016604,GO:0016607,GO:0021510,GO:0021515,GO:0021517,GO:0021522,GO:0021953,GO:0022008,GO:…	-	-	Zinc finger-containing protein	Zinc finger-containing protein
MusiPT_003171-T1	N	N	N	N	E	GO:0000096,GO:0000097,GO:0003674,GO:0003824,GO:0005575,GO:0005622,GO:0005623,GO:0005634,GO:0005737,GO:0005829,GO:0005886,GO:0006082,GO:0006520,GO:0006555,GO:0006790,GO:0006807,GO:0008150,GO:0008152,GO:0008652,GO:0009058,GO:0009066,GO:0009067,GO:0009086,GO:0009987,GO:0010309,GO:0016020,GO:0016053,GO:0016491,GO:0016701,GO:0016702,GO:0017144,GO:0019509,GO:0019752,GO:0043094,GO:0043102,GO:0043226,GO:…	ko00270,ko01100	-	Catalyzes the formation of formate and 2-keto-4- methylthiobutyrate (KMTB) from 1,2-dihydroxy-3-keto-5- methylthiopentene (DHK-MTPene)	ARD/ARD' family
MusiPT_003172-T1	N	N	N	N	-	-	-	-	-	-
MusiPT_003173-T1	N	N	N	N	-	-	-	-	-	-
MusiPT_003174-T1	N	N	N	N	T	GO:0003674,GO:0005488,GO:0005509,GO:0005515,GO:0005575,GO:0005622,GO:0005623,GO:0005737,GO:0005856,GO:0005929,GO:0005930,GO:0006928,GO:0006935,GO:0008092,GO:0008150,GO:0009605,GO:0009987,GO:0015631,GO:0016477,GO:0031514,GO:0032780,GO:0032838,GO:0032879,GO:0040011,GO:0040012,GO:0042221,GO:0042330,GO:0042995,GO:0043086,GO:0043167,GO:0043169,GO:0043226,GO:0043228,GO:0043229,GO:0043232,GO:0043462,GO:…	-	-	EF hand	EF-hand domain pair
MusiPT_003175-T1	N	N	N	N	T	GO:0001944,GO:0001945,GO:0001946,GO:0003674,GO:0003712,GO:0003824,GO:0004721,GO:0004725,GO:0005102,GO:0005488,GO:0005515,GO:0005575,GO:0005622,GO:0005623,GO:0005634,GO:0005654,GO:0005737,GO:0005856,GO:0005938,GO:0006464,GO:0006470,GO:0006793,GO:0006796,GO:0006807,GO:0006996,GO:0007010,GO:0007275,GO:0008092,GO:0008150,GO:0008152,GO:0008285,GO:0009653,GO:0009889,GO:0009966,GO:0009967,GO:0009987,GO:…	-	-	Protein tyrosine phosphatase activity. It is involved in the biological process described with protein dephosphorylation	Protein-tyrosine phosphatase
MusiPT_003176-T1	N	N	N	N	T	GO:0001944,GO:0001945,GO:0001946,GO:0003674,GO:0003712,GO:0003824,GO:0004721,GO:0004725,GO:0005102,GO:0005488,GO:0005515,GO:0005575,GO:0005622,GO:0005623,GO:0005634,GO:0005654,GO:0005737,GO:0005856,GO:0005938,GO:0006464,GO:0006470,GO:0006793,GO:0006796,GO:0006807,GO:0006996,GO:0007010,GO:0007275,GO:0008092,GO:0008150,GO:0008152,GO:0008285,GO:0009653,GO:0009889,GO:0009966,GO:0009967,GO:0009987,GO:…	-	-	Protein tyrosine phosphatase activity. It is involved in the biological process described with protein dephosphorylation	FERM N-terminal domain;FERM central domain
MusiPT_003177-T1	N	N	N	N	K	GO:0001067,GO:0003674,GO:0003676,GO:0003677,GO:0005488,GO:0005575,GO:0005622,GO:0005623,GO:0005634,GO:0005654,GO:0005694,GO:0005700,GO:0005703,GO:0005705,GO:0005856,GO:0006355,GO:0006357,GO:0006996,GO:0007088,GO:0007275,GO:0007346,GO:0007552,GO:0008150,GO:0009889,GO:0009891,GO:0009893,GO:0009987,GO:0010468,GO:0010556,GO:0010557,GO:0010564,GO:0010604,GO:0010628,GO:0010638,GO:0016043,GO:0016604,GO:…	-	-	zinc finger	Zinc finger, C2H2 type
MusiPT_003178-T1	N	N	N	N	S	-	-	-	retrograde transport, endosome to plasma membrane	-
MusiPT_003179-T1	N	N	Y	Y	-	-	-	-	-	-
MusiPT_003180-T1	N	N	Y	Y	-	-	-	-	-	-
MusiPT_003181-T1	N	N	N	N	U	GO:0000166,GO:0000323,GO:0001882,GO:0001883,GO:0002376,GO:0003674,GO:0003824,GO:0003924,GO:0005488,GO:0005515,GO:0005525,GO:0005575,GO:0005622,GO:0005623,GO:0005737,GO:0005739,GO:0005740,GO:0005741,GO:0005764,GO:0005768,GO:0005769,GO:0005773,GO:0005776,GO:0005783,GO:0005794,GO:0005802,GO:0005829,GO:0006464,GO:0006725,GO:0006726,GO:0006727,GO:0006807,GO:0006810,GO:0006856,GO:0006873,GO:0006885,GO:…	-	-	GTP binding. It is involved in the biological process described with protein transport	Ras family
MusiPT_003182-T1	N	N	N	N	T	GO:0000003,GO:0001556,GO:0001653,GO:0003006,GO:0003674,GO:0004888,GO:0004930,GO:0005488,GO:0005515,GO:0005520,GO:0005575,GO:0005623,GO:0005886,GO:0005887,GO:0007154,GO:0007165,GO:0007186,GO:0007187,GO:0007188,GO:0007189,GO:0007190,GO:0007193,GO:0007218,GO:0007275,GO:0007276,GO:0007281,GO:0007292,GO:0007548,GO:0007567,GO:0008150,GO:0008188,GO:0008285,GO:0008406,GO:0008528,GO:0008584,GO:0009653,GO:…	ko04080,ko04926	-	7 transmembrane receptor (rhodopsin family)	7 transmembrane receptor (rhodopsin family);Leucine rich repeat;Low-density lipoprotein receptor domain class A
MusiPT_003183-T1	N	N	N	N	S	-	-	-	Steroid receptor RNA activator (SRA1)	Steroid receptor RNA activator (SRA1)
MusiPT_003184-T1	N	N	N	N	S	GO:0000346,GO:0000347,GO:0000445,GO:0000781,GO:0005575,GO:0005622,GO:0005623,GO:0005634,GO:0005654,GO:0005694,GO:0005737,GO:0005829,GO:0006139,GO:0006396,GO:0006397,GO:0006403,GO:0006405,GO:0006406,GO:0006611,GO:0006725,GO:0006807,GO:0006810,GO:0006886,GO:0006913,GO:0006950,GO:0008104,GO:0008150,GO:0008152,GO:0008283,GO:0009266,GO:0009408,GO:0009628,GO:0009987,GO:0010467,GO:0015031,GO:0015833,GO:…	ko03013	-	Tho complex subunit 7	Tho complex subunit 7
MusiPT_003185-T1	N	N	N	N	S	GO:0003674,GO:0003824,GO:0005488,GO:0005506,GO:0005575,GO:0005622,GO:0005623,GO:0005634,GO:0005654,GO:0005912,GO:0005924,GO:0005925,GO:0008150,GO:0008152,GO:0008198,GO:0016491,GO:0030054,GO:0030055,GO:0031974,GO:0031981,GO:0043167,GO:0043169,GO:0043226,GO:0043227,GO:0043229,GO:0043231,GO:0043233,GO:0044422,GO:0044424,GO:0044428,GO:0044446,GO:0044464,GO:0046872,GO:0046914,GO:0051213,GO:0055114,GO:…	-	-	2OG-Fe(II) oxygenase superfamily	2OG-Fe(II) oxygenase superfamily
MusiPT_003186-T1	N	N	N	N	T	GO:0000902,GO:0000904,GO:0003674,GO:0005096,GO:0005575,GO:0005622,GO:0005623,GO:0005737,GO:0005829,GO:0006928,GO:0006935,GO:0007275,GO:0007399,GO:0007409,GO:0007411,GO:0008037,GO:0008038,GO:0008047,GO:0008150,GO:0009605,GO:0009653,GO:0009966,GO:0009987,GO:0010646,GO:0016043,GO:0016198,GO:0016199,GO:0022008,GO:0023051,GO:0030030,GO:0030154,GO:0030182,GO:0030234,GO:0030695,GO:0031175,GO:0032501,GO:…	-	-	It is involved in the biological process described with signal transduction	RhoGAP domain;MyTH4 domain
MusiPT_003187-T1	N	N	N	N	-	-	-	-	-	-
MusiPT_003188-T1	N	N	N	N	S	GO:0000003,GO:0003006,GO:0005575,GO:0005622,GO:0005623,GO:0005634,GO:0007275,GO:0007548,GO:0008150,GO:0008406,GO:0008584,GO:0022414,GO:0032501,GO:0032502,GO:0043226,GO:0043227,GO:0043229,GO:0043231,GO:0044424,GO:0044464,GO:0045137,GO:0046546,GO:0046661,GO:0048513,GO:0048608,GO:0048731,GO:0048856,GO:0061458	-	-	Ankyrin repeat	Ankyrin repeats (3 copies);Ankyrin repeat;Ankyrin repeats (many copies)
MusiPT_003189-T1	N	N	N	N	DZ	GO:0003674,GO:0003676,GO:0003723,GO:0005085,GO:0005087,GO:0005088,GO:0005488,GO:0005515,GO:0005575,GO:0005622,GO:0005623,GO:0005737,GO:0005739,GO:0005740,GO:0005743,GO:0006417,GO:0006996,GO:0007005,GO:0007006,GO:0008150,GO:0008536,GO:0009889,GO:0009891,GO:0009893,GO:0009987,GO:0010468,GO:0010556,GO:0010557,GO:0010604,GO:0010608,GO:0010628,GO:0016020,GO:0016043,GO:0017016,GO:0019222,GO:0019843,GO:…	-	-	Regulator of chromosome condensation (RCC1) repeat	Regulator of chromosome condensation (RCC1) repeat
MusiPT_003190-T1	N	N	N	N	C	GO:0003674,GO:0003824,GO:0004054,GO:0006793,GO:0006796,GO:0008150,GO:0008152,GO:0009987,GO:0016301,GO:0016310,GO:0016740,GO:0016772,GO:0016775,GO:0019202,GO:0044237	ko00330,ko01100	-	Belongs to the ATP guanido phosphotransferase family	ATP:guanido phosphotransferase, C-terminal catalytic domain;ATP:guanido phosphotransferase, N-terminal domain
MusiPT_003191-T1	N	N	N	N	S	GO:0003008,GO:0007600,GO:0008150,GO:0019233,GO:0032501,GO:0050877	-	-	Leucine rich repeat	Leucine rich repeat
MusiPT_003192-T1	N	N	N	N	T	GO:0000003,GO:0000165,GO:0000902,GO:0001700,GO:0002009,GO:0002064,GO:0002065,GO:0002066,GO:0002376,GO:0003006,GO:0003674,GO:0003824,GO:0004672,GO:0004713,GO:0004715,GO:0005102,GO:0005488,GO:0005515,GO:0005575,GO:0005622,GO:0005623,GO:0005737,GO:0005886,GO:0005938,GO:0006464,GO:0006468,GO:0006793,GO:0006796,GO:0006807,GO:0006810,GO:0006897,GO:0006909,GO:0006928,GO:0006950,GO:0006952,GO:0006955,GO:…	ko04013	-	ATP binding. It is involved in the biological process described with protein phosphorylation	SH2 domain;Protein tyrosine and serine/threonine kinase;Ankyrin repeats (3 copies)
MusiPT_003193-T1	N	N	N	N	-	-	-	-	-	-
MusiPT_003194-T1	N	N	N	N	S	GO:0005575,GO:0005623,GO:0005886,GO:0006810,GO:0006811,GO:0007610,GO:0007622,GO:0007623,GO:0007626,GO:0008150,GO:0009636,GO:0010033,GO:0016020,GO:0030424,GO:0030534,GO:0032501,GO:0032502,GO:0034220,GO:0035264,GO:0040007,GO:0040012,GO:0040017,GO:0042221,GO:0042493,GO:0042995,GO:0043005,GO:0044464,GO:0045471,GO:0045475,GO:0046677,GO:0048149,GO:0048511,GO:0048512,GO:0048518,GO:0048589,GO:0050789,GO:…	-	-	Unc-79 homolog (C. elegans)	-
MusiPT_003195-T1	N	N	N	N	-	-	-	-	-	-
MusiPT_003196-T1	N	N	N	N	S	GO:0005575,GO:0005623,GO:0005886,GO:0006810,GO:0006811,GO:0007610,GO:0007622,GO:0007623,GO:0007626,GO:0008150,GO:0009636,GO:0010033,GO:0016020,GO:0030424,GO:0030534,GO:0032501,GO:0032502,GO:0034220,GO:0035264,GO:0040007,GO:0040012,GO:0040017,GO:0042221,GO:0042493,GO:0042995,GO:0043005,GO:0044464,GO:0045471,GO:0045475,GO:0046677,GO:0048149,GO:0048511,GO:0048512,GO:0048518,GO:0048589,GO:0050789,GO:…	-	-	Cation-channel complex subunit UNC-79	Cation-channel complex subunit UNC-79
MusiPT_003197-T1	N	N	N	N	O	GO:0000502,GO:0000932,GO:0003674,GO:0003676,GO:0003723,GO:0003824,GO:0004175,GO:0005488,GO:0005515,GO:0005575,GO:0005622,GO:0005623,GO:0005634,GO:0005654,GO:0005737,GO:0005829,GO:0005839,GO:0005844,GO:0006355,GO:0006464,GO:0006508,GO:0006511,GO:0006807,GO:0007275,GO:0007517,GO:0007519,GO:0008134,GO:0008150,GO:0008152,GO:0008233,GO:0009056,GO:0009057,GO:0009888,GO:0009889,GO:0009987,GO:0010468,GO:…	ko03050	-	The proteasome is a multicatalytic proteinase complex which is characterized by its ability to cleave peptides with Arg, Phe, Tyr, Leu, and Glu adjacent to the leaving group at neutral or slightly basic pH	Proteasome subunit
MusiPT_003198-T1	N	N	N	N	A	GO:0000375,GO:0000377,GO:0000387,GO:0000398,GO:0003674,GO:0003676,GO:0003723,GO:0005488,GO:0005515,GO:0005575,GO:0005622,GO:0005623,GO:0005634,GO:0005681,GO:0005682,GO:0005685,GO:0005686,GO:0006139,GO:0006396,GO:0006397,GO:0006725,GO:0006807,GO:0008150,GO:0008152,GO:0008380,GO:0009987,GO:0010467,GO:0016043,GO:0016070,GO:0016071,GO:0022607,GO:0022613,GO:0022618,GO:0030532,GO:0032991,GO:0034622,GO:…	ko03040	-	snRNP Sm proteins	LSM domain
MusiPT_003199-T1	N	N	N	N	-	-	-	-	-	DM DNA binding domain
MusiPT_003200-T1	N	N	Y	Y	-	-	-	-	-	-
MusiPT_003201-T1	N	N	N	N	O	-	-	-	Insect cuticle protein	Insect cuticle protein
MusiPT_003202-T1	N	N	Y	Y	-	-	-	-	-	-
MusiPT_003203-T1	N	N	N	N	T	GO:0003008,GO:0003674,GO:0004888,GO:0004930,GO:0004935,GO:0005575,GO:0005623,GO:0005886,GO:0005887,GO:0007154,GO:0007165,GO:0007186,GO:0007187,GO:0007188,GO:0007189,GO:0007211,GO:0007212,GO:0007267,GO:0007600,GO:0007606,GO:0007608,GO:0008150,GO:0008226,GO:0008227,GO:0008277,GO:0009966,GO:0009967,GO:0009987,GO:0010578,GO:0010646,GO:0010647,GO:0016020,GO:0016021,GO:0019932,GO:0019933,GO:0019935,GO:…	ko04024,ko04080,ko04726,ko04742	-	7 transmembrane receptor (rhodopsin family)	7 transmembrane receptor (rhodopsin family)
MusiPT_003204-T1	N	N	N	N	-	-	-	-	-	-
MusiPT_003205-T1	N	N	N	N	-	-	-	-	-	-
MusiPT_003206-T1	N	N	Y	Y	-	-	-	-	-	-
MusiPT_003207-T1	Y	N	Y	Y	-	-	-	-	-	-
MusiPT_003208-T1	N	N	N	N	-	-	-	-	-	-
MusiPT_003209-T1	Y	N	Y	Y	-	-	-	-	-	-
MusiPT_003210-T1	N	N	Y	Y	-	-	-	-	-	-
MusiPT_003211-T1	N	N	N	N	-	-	-	-	-	-
MusiPT_003212-T1	N	N	N	N	S	GO:0000045,GO:0005575,GO:0005622,GO:0005623,GO:0005737,GO:0005783,GO:0005789,GO:0006457,GO:0006914,GO:0006996,GO:0007033,GO:0008150,GO:0008152,GO:0009056,GO:0009987,GO:0012505,GO:0016020,GO:0016021,GO:0016043,GO:0016236,GO:0022607,GO:0030176,GO:0031090,GO:0031224,GO:0031227,GO:0031300,GO:0031301,GO:0031984,GO:0032991,GO:0034975,GO:0042175,GO:0043226,GO:0043227,GO:0043229,GO:0043231,GO:0044085,GO:…	-	-	Rab5-interacting protein (Rab5ip)	EMC6
MusiPT_003213-T1	N	N	N	N	G	GO:0000166,GO:0000272,GO:0000768,GO:0001678,GO:0001775,GO:0002252,GO:0002263,GO:0002274,GO:0002275,GO:0002283,GO:0002366,GO:0002376,GO:0002443,GO:0002444,GO:0002446,GO:0002791,GO:0002792,GO:0002793,GO:0003674,GO:0003824,GO:0003872,GO:0004331,GO:0005488,GO:0005515,GO:0005524,GO:0005575,GO:0005576,GO:0005622,GO:0005623,GO:0005634,GO:0005737,GO:0005829,GO:0005886,GO:0005929,GO:0005945,GO:0005975,GO:…	ko00010,ko00030,ko00051,ko00052,ko00680,ko01100,ko01110,ko01120,ko01130,ko01200,ko01230,ko03018,ko04152,ko05230	-	Catalyzes the phosphorylation of D-fructose 6-phosphate to fructose 1,6-bisphosphate by ATP, the first committing step of glycolysis	Phosphofructokinase
MusiPT_003214-T1	N	N	N	N	U	GO:0003674,GO:0005575,GO:0005622,GO:0005623,GO:0005737,GO:0005783,GO:0005789,GO:0005791,GO:0005886,GO:0006605,GO:0006612,GO:0006613,GO:0006614,GO:0006616,GO:0006810,GO:0006886,GO:0006897,GO:0006909,GO:0007154,GO:0007165,GO:0008104,GO:0008150,GO:0009987,GO:0012505,GO:0015031,GO:0015833,GO:0016020,GO:0016021,GO:0016192,GO:0023052,GO:0030425,GO:0031224,GO:0031984,GO:0033036,GO:0033365,GO:0034613,GO:…	ko04141	-	Translocating chain-associated membrane protein	TLC domain;TRAM1-like protein
MusiPT_003215-T1	N	N	N	N	-	-	-	-	-	-
MusiPT_003216-T1	Y	N	N	N	I	GO:0000323,GO:0000902,GO:0001650,GO:0001816,GO:0001894,GO:0003674,GO:0003824,GO:0004771,GO:0005575,GO:0005576,GO:0005615,GO:0005622,GO:0005623,GO:0005634,GO:0005730,GO:0005737,GO:0005764,GO:0005773,GO:0005775,GO:0006082,GO:0006629,GO:0006631,GO:0006950,GO:0006952,GO:0006954,GO:0007275,GO:0008150,GO:0008152,GO:0008202,GO:0008283,GO:0009653,GO:0009987,GO:0016043,GO:0016125,GO:0016298,GO:0016787,GO:…	ko00100,ko00561,ko01100,ko04142,ko04975,ko04979	-	lysosomal acid	Partial alpha/beta-hydrolase lipase region
MusiPT_003217-T1	N	N	N	N	-	-	-	-	-	-
MusiPT_003218-T1	Y	N	N	N	Q	GO:0002576,GO:0003674,GO:0003824,GO:0005215,GO:0005575,GO:0005622,GO:0005623,GO:0005737,GO:0005886,GO:0005887,GO:0006810,GO:0006811,GO:0006820,GO:0006869,GO:0006887,GO:0006996,GO:0008150,GO:0008152,GO:0008509,GO:0009987,GO:0010876,GO:0012505,GO:0012506,GO:0015075,GO:0015103,GO:0015318,GO:0015399,GO:0015405,GO:0015662,GO:0015698,GO:0015711,GO:0015718,GO:0015732,GO:0015849,GO:0015908,GO:0016020,GO:…	ko01523,ko02010,ko04024,ko04976	-	multidrug resistance-associated protein lethal(2)03659-like	ABC transporter transmembrane region;ABC transporter
MusiPT_003219-T1	N	N	N	N	K	GO:0000003,GO:0000122,GO:0000902,GO:0000976,GO:0000977,GO:0000978,GO:0000981,GO:0000987,GO:0001012,GO:0001067,GO:0001085,GO:0001091,GO:0001094,GO:0001098,GO:0001099,GO:0001221,GO:0001223,GO:0001525,GO:0001541,GO:0001568,GO:0001569,GO:0001654,GO:0001655,GO:0001745,GO:0001751,GO:0001754,GO:0001763,GO:0001775,GO:0001776,GO:0001782,GO:0001822,GO:0001889,GO:0001922,GO:0001944,GO:0001974,GO:0002009,GO:…	ko04659,ko04934	-	Motif C-terminal to PAS motifs (likely to contribute to PAS structural domain)	PAS fold
MusiPT_003220-T1	Y	N	N	N	K	-	-	-	helix loop helix domain	Helix-loop-helix DNA-binding domain
MusiPT_003221-T1	N	N	N	N	H	GO:0000079,GO:0000151,GO:0000278,GO:0000307,GO:0001932,GO:0001934,GO:0003674,GO:0005488,GO:0005515,GO:0005575,GO:0005622,GO:0005623,GO:0005634,GO:0006355,GO:0007049,GO:0007113,GO:0007346,GO:0008047,GO:0008150,GO:0009794,GO:0009889,GO:0009891,GO:0009893,GO:0009987,GO:0010468,GO:0010556,GO:0010557,GO:0010562,GO:0010604,GO:0010628,GO:0016538,GO:0019005,GO:0019207,GO:0019209,GO:0019219,GO:0019220,GO:…	ko04111,ko05200,ko05222	-	Binds to the catalytic subunit of the cyclin dependent kinases and is essential for their biological function	Cyclin-dependent kinase regulatory subunit
MusiPT_003222-T1	N	N	Y	Y	-	-	-	-	-	-
MusiPT_003223-T1	N	N	N	N	K	GO:0000122,GO:0000228,GO:0000785,GO:0000790,GO:0000902,GO:0000904,GO:0000976,GO:0000977,GO:0000978,GO:0000981,GO:0000982,GO:0000987,GO:0000988,GO:0000989,GO:0001012,GO:0001067,GO:0001076,GO:0001077,GO:0001085,GO:0001228,GO:0001501,GO:0001525,GO:0001558,GO:0001568,GO:0001569,GO:0001654,GO:0001666,GO:0001667,GO:0001701,GO:0001702,GO:0001704,GO:0001707,GO:0001708,GO:0001763,GO:0001764,GO:0001775,GO:…	ko04010,ko04022,ko05166,ko05203	-	protein dimerization activity	SRF-type transcription factor (DNA-binding and dimerisation domain)
MusiPT_003224-T1	N	N	N	N	-	-	-	-	-	-
MusiPT_003225-T1	N	N	N	N	O	GO:0000422,GO:0003674,GO:0003824,GO:0004175,GO:0004197,GO:0004843,GO:0005575,GO:0005622,GO:0005623,GO:0005737,GO:0005739,GO:0005740,GO:0005741,GO:0006464,GO:0006508,GO:0006807,GO:0006914,GO:0006950,GO:0006996,GO:0007005,GO:0008053,GO:0008150,GO:0008152,GO:0008233,GO:0008234,GO:0009056,GO:0009635,GO:0009636,GO:0009892,GO:0009894,GO:0009895,GO:0009987,GO:0010033,GO:0010506,GO:0010507,GO:0010639,GO:…	ko04137	-	ubiquitinyl hydrolase activity. It is involved in the biological process described with ubiquitin-dependent protein catabolic process	Ubiquitin carboxyl-terminal hydrolase
MusiPT_003226-T1	N	N	N	N	A	GO:0000003,GO:0000226,GO:0000245,GO:0000375,GO:0000377,GO:0000387,GO:0000398,GO:0000902,GO:0000904,GO:0001558,GO:0001708,GO:0001941,GO:0002082,GO:0002119,GO:0002164,GO:0003006,GO:0003008,GO:0003674,GO:0005488,GO:0005515,GO:0005575,GO:0005622,GO:0005623,GO:0005634,GO:0005654,GO:0005730,GO:0005737,GO:0005829,GO:0006139,GO:0006140,GO:0006351,GO:0006353,GO:0006396,GO:0006397,GO:0006725,GO:0006807,GO:…	ko03013	-	Survival motor neuron	Survival motor neuron protein (SMN)
MusiPT_003227-T1	N	N	N	N	G	GO:0002237,GO:0002682,GO:0002694,GO:0003674,GO:0003824,GO:0005575,GO:0005622,GO:0005623,GO:0005737,GO:0005829,GO:0005975,GO:0006081,GO:0006098,GO:0006139,GO:0006725,GO:0006732,GO:0006733,GO:0006739,GO:0006753,GO:0006793,GO:0006796,GO:0006807,GO:0008150,GO:0008152,GO:0009052,GO:0009117,GO:0009605,GO:0009607,GO:0009617,GO:0009987,GO:0010033,GO:0016301,GO:0016310,GO:0016740,GO:0016772,GO:0016773,GO:…	ko00710	-	FGGY family of carbohydrate kinases, N-terminal domain	FGGY family of carbohydrate kinases, N-terminal domain
MusiPT_003228-T1	N	N	N	N	J	GO:0001510,GO:0003674,GO:0003824,GO:0005575,GO:0005622,GO:0005623,GO:0005634,GO:0005654,GO:0005730,GO:0005737,GO:0005829,GO:0006139,GO:0006396,GO:0006399,GO:0006400,GO:0006725,GO:0006807,GO:0008033,GO:0008150,GO:0008152,GO:0008168,GO:0008173,GO:0008175,GO:0008176,GO:0008757,GO:0009451,GO:0009987,GO:0010467,GO:0016070,GO:0016423,GO:0016740,GO:0016741,GO:0030488,GO:0031974,GO:0031981,GO:0032259,GO:…	-	-	Catalyzes the formation of N(7)-methylguanine at position 46 (m7G46) in tRNA	Putative methyltransferase
MusiPT_003229-T1	N	N	Y	Y	-	-	-	-	-	-
[truncated: 16,782 more rows]

## Sheet: Table S4
Table S5 Summary of GO annotaion.
[truncated: 1,236 more rows]

[truncated: 4 more sheets: Table S5, Table S6, Table S7, Table S8]
